# Supplementary material for: 1-[4-(2-Fur­yl)but-3-en-2-yl­idene]-2-(2-nitro­phen­yl)hydrazine
Source: Acta Crystallogr Sect E Struct Rep Online. 2009 Aug 15;65(Pt 9):o2162. doi: 10.1107/S1600536809031638 (PMC2969960; doi:10.1107/S1600536809031638)
Supplement: Supplementary file 2 [file e-65-o2162-Isup2.hkl]

# 
# h,k,l, Fc-squared, Fo-squared, sigma(Fo-squared) and status flag 
# 
data_I
_shelx_title ' 10 in P-1' 
_shelx_refln_list_code          4 
_shelx_F_calc_maximum      170.41 
_exptl_crystal_F_000       286.00 
_reflns_d_resolution_high  0.7969 
 
loop_ 
 _symmetry_equiv_pos_as_xyz 
 'x, y, z' 
 '-x, -y, -z' 
 
_cell_length_a     8.2261 
_cell_length_b     9.0200 
_cell_length_c     9.1027 
_cell_angle_alpha  89.166 
_cell_angle_beta   77.549 
_cell_angle_gamma  80.250 
 
_shelx_F_squared_multiplier     1.000 
 
loop_ 
 _refln_index_h 
 _refln_index_k 
 _refln_index_l 
 _refln_F_squared_calc 
 _refln_F_squared_meas 
 _refln_F_squared_sigma 
 _refln_observed_status 
   1   0   0      585.16      535.38      4.67 o 
   2   0   0        0.07        0.05      0.38 o 
   3   0   0       33.96       35.09      1.74 o 
   4   0   0        8.76        7.11      0.96 o 
   5   0   0      485.78      493.03      7.22 o 
   6   0   0        1.70        0.58      1.10 o 
   7   0   0        0.04        0.00      1.32 o 
   8   0   0        5.28        7.06      2.19 o 
   9   0   0        3.06        2.34      2.53 o 
  -9   1   0        0.93        1.35      2.50 o 
  -8   1   0        2.86        5.88      2.44 o 
  -7   1   0        6.15        6.57      1.90 o 
  -6   1   0        1.32        0.00      1.17 o 
  -5   1   0        0.07        0.00      0.99 o 
  -4   1   0      171.27      150.36      3.16 o 
  -3   1   0      100.05       93.35      1.92 o 
  -2   1   0       67.26       63.43      1.29 o 
  -1   1   0     1246.20     1215.07      9.63 o 
   0   1   0     1521.16     1479.53     15.64 o 
   1   1   0       80.69       72.60      2.31 o 
   2   1   0     6733.09     6424.26     44.16 o 
   3   1   0      196.38      175.55      3.02 o 
   4   1   0        1.88        1.87      0.76 o 
   5   1   0        1.58        2.17      1.01 o 
   6   1   0        5.93        5.53      1.38 o 
   7   1   0       63.09       69.98      3.93 o 
   8   1   0       12.63       14.62      2.50 o 
   9   1   0        1.45        1.24      2.46 o 
  10   1   0       12.43       16.00      5.06 o 
  -9   2   0        6.01        3.12      2.79 o 
  -8   2   0        2.42        0.63      2.12 o 
  -7   2   0        4.90        4.28      1.82 o 
  -6   2   0       43.89       42.65      5.52 o 
  -5   2   0        8.20        8.69      1.49 o 
  -4   2   0        2.54        1.45      0.76 o 
  -3   2   0       42.03       40.48      1.90 o 
  -2   2   0       22.07       19.42      0.75 o 
  -1   2   0      839.04      767.43      6.84 o 
   0   2   0      128.84      115.76      1.25 o 
   1   2   0      178.77      170.75      2.40 o 
   2   2   0       12.16       12.24      0.82 o 
   3   2   0        4.76        4.47      0.79 o 
   4   2   0       85.35       81.24      3.46 o 
   5   2   0       11.94       12.91      1.33 o 
   6   2   0        0.24        0.00      1.10 o 
   7   2   0        7.16        7.72      1.74 o 
   8   2   0        6.42        6.85      2.41 o 
   9   2   0        4.61        1.53      3.12 o 
  10   2   0        4.37        3.97      4.47 o 
  -9   3   0        1.83        4.68      3.19 o 
  -8   3   0        7.00        3.26      2.67 o 
  -7   3   0       14.44       10.75      3.17 o 
  -6   3   0        6.39        6.10      1.64 o 
  -5   3   0        0.74        0.00      1.02 o 
  -4   3   0        9.19       11.25      1.03 o 
  -3   3   0      182.16      168.64      2.43 o 
  -2   3   0       31.64       32.49      1.05 o 
  -1   3   0        2.87        1.93      0.60 o 
   0   3   0      359.53      362.53      3.40 o 
   1   3   0        4.56        2.97      0.87 o 
   2   3   0       66.32       60.33      2.05 o 
   3   3   0       25.83       26.38      1.38 o 
   4   3   0       36.70       40.66      1.89 o 
   5   3   0        1.12        1.48      0.87 o 
   6   3   0       22.86       20.01      2.98 o 
   7   3   0       23.45       20.08      3.18 o 
   8   3   0        0.86        0.05      4.61 o 
   9   3   0        2.21        0.31      3.32 o 
  10   3   0        0.21        1.75      4.16 o 
  -8   4   0        2.61        0.28      2.75 o 
  -7   4   0        0.84        2.77      2.23 o 
  -6   4   0       81.70       95.28      4.19 o 
  -5   4   0      438.85      450.49      6.62 o 
  -4   4   0       37.06       42.78      1.86 o 
  -3   4   0       60.16       61.11      2.03 o 
  -2   4   0        0.04        1.88      0.57 o 
  -1   4   0        9.96       11.81      0.79 o 
   0   4   0     2032.02     2104.72     16.87 o 
   1   4   0      273.56      300.33      4.11 o 
   2   4   0       73.94       82.84      4.03 o 
   3   4   0      191.37      195.43      4.82 o 
   4   4   0       99.86       96.25      3.25 o 
   5   4   0      220.32      236.47      9.53 o 
   6   4   0       48.16       52.89      3.59 o 
   7   4   0        2.43        4.31      2.34 o 
   8   4   0        2.28        3.28      4.64 o 
   9   4   0       29.12       23.55      4.91 o 
  -8   5   0        0.02        0.00      2.60 o 
  -7   5   0        0.39        0.00      2.21 o 
  -6   5   0        1.78        2.42      1.96 o 
  -5   5   0        4.48        2.63      1.28 o 
  -4   5   0      498.27      492.00      8.04 o 
  -3   5   0       40.91       46.54      1.58 o 
  -2   5   0       67.04       68.77      2.49 o 
  -1   5   0      173.85      165.97      3.75 o 
   0   5   0      246.65      282.60      3.98 o 
   1   5   0        0.21        0.58      0.72 o 
   2   5   0      184.24      182.98      4.40 o 
   3   5   0       25.40       27.87      2.44 o 
   4   5   0        7.00        7.64      1.73 o 
   5   5   0      260.30      288.31      7.33 o 
   6   5   0        0.72        0.40      1.65 o 
   7   5   0       15.60       15.49      5.30 o 
   8   5   0        0.50        1.27      2.97 o 
   9   5   0        0.59        0.51      3.51 o 
  -7   6   0        0.86        0.00      2.71 o 
  -6   6   0        2.39        0.32      2.14 o 
  -5   6   0       35.28       35.73      3.52 o 
  -4   6   0      173.23      179.52      3.89 o 
  -3   6   0       52.40       43.66      2.80 o 
  -2   6   0        9.35        6.58      1.26 o 
  -1   6   0        0.34        0.58      0.75 o 
   0   6   0       14.51       11.01      1.23 o 
   1   6   0        4.53        1.75      1.06 o 
   2   6   0       74.70       74.33      4.22 o 
   3   6   0       16.23       15.19      2.12 o 
   4   6   0      138.61      147.17      5.47 o 
   5   6   0        1.88        0.00      1.51 o 
   6   6   0        9.45        7.22      2.73 o 
   7   6   0        1.13        3.03      6.25 o 
   8   6   0        0.08        2.33      3.09 o 
   9   6   0        2.72        3.28      3.80 o 
  -6   7   0        1.16        0.00      2.71 o 
  -5   7   0        0.10        1.25      2.36 o 
  -4   7   0        0.83        2.28      2.08 o 
  -3   7   0        6.55        2.46      1.77 o 
  -2   7   0       38.37       40.10      2.83 o 
  -1   7   0        7.10        6.17      1.13 o 
   0   7   0       74.34       78.17      5.09 o 
   1   7   0       36.12       33.47      4.03 o 
   2   7   0        3.75        3.33      1.62 o 
   3   7   0       43.85       48.68      3.57 o 
   4   7   0        8.96        8.94      2.11 o 
   5   7   0       12.61       14.15      2.68 o 
   6   7   0        5.30        0.00      2.16 o 
   7   7   0        1.26        1.80      2.63 o 
   8   7   0        0.19        2.05      3.58 o 
  -5   8   0       17.26       28.00      4.66 o 
  -4   8   0        1.91        2.63      2.54 o 
  -3   8   0       14.50       21.52      3.55 o 
  -2   8   0       29.18       27.43      3.75 o 
  -1   8   0        4.06        5.41      1.87 o 
   0   8   0        5.08        2.05      2.06 o 
   1   8   0       20.08       19.04      2.86 o 
   2   8   0        5.27        6.87      2.31 o 
   3   8   0        3.94        3.86      1.92 o 
   4   8   0       56.36       51.07      4.10 o 
   5   8   0       11.15        5.15      2.32 o 
   6   8   0       10.56       10.09      2.93 o 
   7   8   0        1.70        0.00      2.84 o 
   8   8   0        0.00        0.56      3.67 o 
  -4   9   0       24.24       36.41      6.14 o 
  -3   9   0        0.01        2.51      3.64 o 
  -2   9   0        0.92        1.19      2.83 o 
  -1   9   0        3.99        2.95      3.45 o 
   0   9   0        9.91       11.76      3.89 o 
   1   9   0       35.80       35.11      5.35 o 
   2   9   0        2.27        1.26      3.16 o 
   3   9   0        3.10        1.35      2.92 o 
   4   9   0        0.92        1.92      3.13 o 
   5   9   0       24.32       40.40      9.90 o 
   6   9   0        4.97        1.05      3.58 o 
   7   9   0        0.43        0.00      3.77 o 
  -2  10   0       12.30       19.76      4.94 o 
  -1  10   0        1.68        0.00      3.91 o 
   0  10   0       26.60       22.84      5.09 o 
   1  10   0       31.95       23.47      5.12 o 
   2  10   0        0.40        0.00      3.31 o 
   3  10   0        0.21        2.15      3.79 o 
   4  10   0        6.10        3.90      3.80 o 
   5  10   0        2.58        0.00      3.92 o 
   6  10   0       21.16       25.37      6.26 o 
   0  11   0        5.00        7.41      7.63 o 
   1  11   0        0.20        7.42      4.76 o 
   2  11   0        2.98        9.04      4.93 o 
   3  11   0        2.91       11.54      5.23 o 
   4  11   0        0.19        0.00      4.11 o 
  -3 -11   1        2.83        1.76      4.70 o 
  -2 -11   1        0.24        1.06      4.61 o 
  -1 -11   1        0.29        2.35      4.68 o 
   0 -11   1        0.00        0.00      4.98 o 
  -5 -10   1        0.00        0.00      3.71 o 
  -4 -10   1        0.05        1.34      3.68 o 
  -3 -10   1        4.90        5.82      3.85 o 
  -2 -10   1        3.87        0.00      3.63 o 
  -1 -10   1        1.81        0.00      3.38 o 
   0 -10   1        4.54        7.05      4.23 o 
   1 -10   1        0.37        3.01      6.51 o 
   2 -10   1        4.48        5.01      4.01 o 
   3 -10   1        0.01        4.52      4.41 o 
  -7  -9   1        0.35        1.47      4.16 o 
  -6  -9   1       45.96       42.10      6.32 o 
  -5  -9   1        8.95        6.47      3.88 o 
  -4  -9   1      110.94      113.75     12.90 o 
  -3  -9   1       26.17       10.62      9.49 o 
  -2  -9   1       12.35       10.28      3.70 o 
  -1  -9   1       17.23       11.53      3.89 o 
   0  -9   1        2.32        1.88      6.82 o 
   1  -9   1        8.05        9.54      3.78 o 
   2  -9   1        0.84        0.00      2.72 o 
   3  -9   1        0.00        0.00      3.22 o 
   4  -9   1        2.96        6.05      4.15 o 
  -7  -8   1        0.10        0.00      2.98 o 
  -6  -8   1        0.20        0.00      3.20 o 
  -5  -8   1        8.37       10.27      3.19 o 
  -4  -8   1      452.38      465.21     12.60 o 
  -3  -8   1        0.95        0.87      2.15 o 
  -2  -8   1       21.81       25.54      5.18 o 
  -1  -8   1        9.36       10.05      2.41 o 
   0  -8   1       10.26        8.55      2.34 o 
   1  -8   1      178.19      148.53      5.90 o 
   2  -8   1        0.89        1.73      1.50 o 
   3  -8   1        9.12       12.97      2.85 o 
   4  -8   1        1.01        5.47      2.61 o 
   5  -8   1        0.17        1.46      2.85 o 
  -8  -7   1       10.20       12.86      5.16 o 
  -7  -7   1        1.08        2.39      2.89 o 
  -6  -7   1       15.16       11.39      2.98 o 
  -5  -7   1       54.72       59.00      4.34 o 
  -4  -7   1        9.42        5.33      2.28 o 
  -3  -7   1       66.05       67.45      4.87 o 
  -2  -7   1       65.97       70.98      5.86 o 
  -1  -7   1       43.76       40.83      4.09 o 
   0  -7   1       17.78       15.23      3.71 o 
   1  -7   1       55.58       63.16      3.33 o 
   2  -7   1       15.74       12.04      1.67 o 
   3  -7   1       66.28       63.38      2.97 o 
   4  -7   1        0.85        3.77      1.50 o 
   5  -7   1        1.68        2.86      2.41 o 
   6  -7   1        5.00        2.32      2.73 o 
  -9  -6   1        0.43        0.00      3.55 o 
  -8  -6   1        0.01        0.12      3.18 o 
  -7  -6   1        0.00        0.57      2.45 o 
  -6  -6   1        4.54        3.23      2.74 o 
  -5  -6   1       13.98       19.32      3.36 o 
  -4  -6   1        0.90        0.00      1.40 o 
  -3  -6   1        2.73        4.57      1.52 o 
  -2  -6   1       56.21       61.55      4.00 o 
  -1  -6   1       35.42       33.70      3.10 o 
   0  -6   1       82.21       85.91      2.75 o 
   1  -6   1        4.58        5.54      1.04 o 
   2  -6   1       30.06       31.03      1.88 o 
   3  -6   1       12.02       11.24      1.81 o 
   4  -6   1       13.65       13.36      1.77 o 
   5  -6   1       11.55       11.82      2.46 o 
   6  -6   1       15.46       12.37      2.93 o 
   7  -6   1       14.88       14.25      4.22 o 
  -9  -5   1       14.21       18.52      4.84 o 
  -8  -5   1        5.26        3.43      3.36 o 
  -7  -5   1       29.65       30.61      4.40 o 
  -6  -5   1        0.09        0.00      1.61 o 
  -5  -5   1        8.82        7.97      1.98 o 
  -4  -5   1       39.52       34.55      3.54 o 
  -3  -5   1       12.77        9.47      2.99 o 
  -2  -5   1       51.44       51.85      2.09 o 
  -1  -5   1      173.43      184.84      3.30 o 
   0  -5   1      354.79      392.11      5.46 o 
   1  -5   1        0.75        0.74      0.72 o 
   2  -5   1       37.94       41.13      2.46 o 
   3  -5   1       93.36       97.30      2.29 o 
   4  -5   1       48.72       47.95      2.27 o 
   5  -5   1      212.75      236.27      5.08 o 
   6  -5   1       23.22       24.11      2.91 o 
   7  -5   1        6.74        5.48      2.35 o 
   8  -5   1        0.46        0.91      3.63 o 
  -9  -4   1       16.87       20.78      5.12 o 
  -8  -4   1       47.33       40.73      5.62 o 
  -7  -4   1        0.54        2.35      2.20 o 
  -6  -4   1        0.36        0.00      1.43 o 
  -5  -4   1       12.59       16.05      3.34 o 
  -4  -4   1      529.03      566.98     10.39 o 
  -3  -4   1       26.31       24.48      2.50 o 
  -2  -4   1        0.00        0.00      0.67 o 
  -1  -4   1       48.05       52.46      1.92 o 
   0  -4   1       11.75        8.98      1.10 o 
   1  -4   1      901.26      946.25      8.76 o 
   2  -4   1      137.54      157.63      2.42 o 
   3  -4   1       41.09       38.56      1.78 o 
   4  -4   1       53.39       50.91      2.68 o 
   5  -4   1      220.46      236.80      4.90 o 
   6  -4   1      171.44      174.63      5.14 o 
   7  -4   1       43.96       47.41      4.20 o 
   8  -4   1        0.37        0.56      2.63 o 
  -9  -3   1       18.77       19.48      4.80 o 
  -8  -3   1      225.76      244.28     10.57 o 
  -7  -3   1        1.89        2.97      2.23 o 
  -6  -3   1       45.51       51.02      3.20 o 
  -5  -3   1      103.70      105.77      3.57 o 
  -4  -3   1        0.00        0.16      0.96 o 
  -3  -3   1      202.52      204.76      3.86 o 
  -2  -3   1      301.67      340.14      5.21 o 
  -1  -3   1      697.81      668.63      7.05 o 
   0  -3   1       47.42       47.01      1.35 o 
   1  -3   1      610.12      580.74      4.98 o 
   2  -3   1      276.74      305.12      3.34 o 
   3  -3   1      161.36      168.59      2.60 o 
   4  -3   1        5.57        8.85      1.16 o 
   5  -3   1        1.47        2.03      1.15 o 
   6  -3   1       79.54       80.81      3.44 o 
   7  -3   1        4.88        5.69      1.99 o 
   8  -3   1        9.78        4.84      3.20 o 
   9  -3   1        0.99        0.00      2.68 o 
  -9  -2   1       22.54       28.87      7.62 o 
  -8  -2   1       59.31       72.51      4.85 o 
  -7  -2   1        1.05        0.44      1.55 o 
  -6  -2   1        8.70        9.54      1.93 o 
  -5  -2   1       20.28       18.19      1.95 o 
  -4  -2   1       15.61       13.36      1.80 o 
  -3  -2   1        3.76        2.02      0.88 o 
  -2  -2   1       13.83       13.23      1.07 o 
  -1  -2   1      544.42      509.78      6.58 o 
   0  -2   1     1720.24     1618.82     15.24 o 
   1  -2   1      331.66      336.29      3.66 o 
   2  -2   1      150.02      157.12      1.98 o 
   3  -2   1       25.55       22.04      1.14 o 
   4  -2   1        0.99        0.00      0.59 o 
   5  -2   1       38.78       31.52      2.01 o 
   6  -2   1       94.74       97.10      3.80 o 
   7  -2   1       36.80       42.47      3.30 o 
   8  -2   1       16.19       12.96      4.72 o 
   9  -2   1        1.81        0.69      2.76 o 
  -9  -1   1        1.46        3.68      2.66 o 
  -8  -1   1        0.00        0.81      1.90 o 
  -7  -1   1        1.82        1.77      1.53 o 
  -6  -1   1       18.59       16.51      2.99 o 
  -5  -1   1       88.63       96.89      3.74 o 
  -4  -1   1      184.47      184.46      3.82 o 
  -3  -1   1        0.00        0.36      0.64 o 
  -2  -1   1        3.67        3.88      0.82 o 
  -1  -1   1     1263.70     1189.28     11.67 o 
   0  -1   1     1352.28     1239.97     11.90 o 
   1  -1   1     1254.30     1152.87      7.83 o 
   2  -1   1     1863.22     1801.53     11.54 o 
   3  -1   1       97.89       84.24      1.87 o 
   4  -1   1        1.52        1.91      0.68 o 
   5  -1   1      324.85      324.26      6.30 o 
   6  -1   1       63.51       70.17      3.31 o 
   7  -1   1        0.08        0.41      1.35 o 
   8  -1   1       16.57       20.20      2.74 o 
   9  -1   1        0.04        0.87      2.54 o 
  -9   0   1        9.34       14.35      3.40 o 
  -8   0   1        2.38        0.00      1.99 o 
  -7   0   1        3.58        4.06      1.75 o 
  -6   0   1        0.00        0.00      1.33 o 
  -5   0   1       69.42       64.73      3.20 o 
  -4   0   1       17.66       16.03      1.39 o 
  -3   0   1       68.91       65.65      2.03 o 
  -2   0   1       74.35       65.84      1.56 o 
  -1   0   1        0.10        0.14      0.33 o 
   0   0   1      641.64      575.04      6.01 o 
   1   0   1       37.44       39.04      0.95 o 
   2   0   1      373.07      361.43      3.23 o 
   3   0   1        6.62        7.13      0.73 o 
   4   0   1        1.05        0.57      0.62 o 
   5   0   1      480.64      486.42      7.88 o 
   6   0   1       30.34       27.54      2.20 o 
   7   0   1       23.45       22.36      2.65 o 
   8   0   1        1.05        1.12      1.80 o 
   9   0   1        0.01        1.68      2.21 o 
  10   0   1       31.70       29.27      4.16 o 
  -9   1   1        9.13       11.55      3.33 o 
  -8   1   1      113.13      120.74      6.26 o 
  -7   1   1        2.86        1.21      1.66 o 
  -6   1   1        0.15        1.02      1.23 o 
  -5   1   1      140.54      145.86      4.42 o 
  -4   1   1       60.67       67.24      2.30 o 
  -3   1   1     1262.66     1292.50     11.07 o 
  -2   1   1        6.23        6.18      0.66 o 
  -1   1   1      165.96      148.41      1.80 o 
   0   1   1     1094.62     1039.82      7.76 o 
   1   1   1       13.25       11.74      0.53 o 
   2   1   1      940.35      926.55      6.75 o 
   3   1   1        0.05        0.30      0.44 o 
   4   1   1       54.00       55.54      1.63 o 
   5   1   1        0.61        1.13      0.76 o 
   6   1   1       20.44       20.32      1.86 o 
   7   1   1       26.91       31.37      2.61 o 
   8   1   1        0.01        0.00      1.56 o 
   9   1   1        0.84        0.00      2.10 o 
  10   1   1        2.38        0.00      3.75 o 
  -9   2   1        2.02        0.00      2.75 o 
  -8   2   1       10.22       10.22      2.91 o 
  -7   2   1        8.92        6.15      1.93 o 
  -6   2   1       48.96       48.47      2.98 o 
  -5   2   1        0.01        0.97      1.06 o 
  -4   2   1      212.55      244.81      7.26 o 
  -3   2   1     1454.45     1499.42     13.52 o 
  -2   2   1        0.33        0.00      0.45 o 
  -1   2   1      146.05      146.34      1.89 o 
   0   2   1     1979.64     1926.91     13.12 o 
   1   2   1     2447.76     2365.97     22.23 o 
   2   2   1     3107.55     3072.87     21.96 o 
   3   2   1      178.20      194.00      2.65 o 
   4   2   1        5.16        4.91      0.95 o 
   5   2   1        8.08        6.65      1.01 o 
   6   2   1       39.54       39.65      3.51 o 
   7   2   1       26.54       26.38      2.36 o 
   8   2   1        4.21        3.79      3.56 o 
   9   2   1        0.20        1.44      3.08 o 
  10   2   1        0.17        3.64      3.82 o 
  -8   3   1        0.14        0.61      2.50 o 
  -7   3   1        5.86        7.65      2.47 o 
  -6   3   1       34.48       29.87      2.69 o 
  -5   3   1       54.00       57.73      3.39 o 
  -4   3   1      259.55      257.22      5.51 o 
  -3   3   1       34.75       33.98      1.84 o 
  -2   3   1        5.52        3.93      0.71 o 
  -1   3   1       46.84       49.59      1.16 o 
   0   3   1        5.15        6.92      0.60 o 
   1   3   1      243.19      234.11      2.88 o 
   2   3   1      508.06      491.60      6.17 o 
   3   3   1       37.93       36.68      1.28 o 
   4   3   1       39.06       41.86      1.62 o 
   5   3   1        2.38        1.83      0.85 o 
   6   3   1        8.10        3.55      1.22 o 
   7   3   1        4.14        5.52      2.32 o 
   8   3   1        1.90        3.17      2.31 o 
   9   3   1        2.00        2.06      3.30 o 
  10   3   1        6.55        3.30      3.89 o 
  -8   4   1        0.05        0.00      2.56 o 
  -7   4   1        1.81        0.41      2.42 o 
  -6   4   1        9.91        9.63      2.24 o 
  -5   4   1       53.08       58.28      4.15 o 
  -4   4   1       24.95       23.36      1.76 o 
  -3   4   1       36.50       43.08      2.00 o 
  -2   4   1       17.10       18.74      1.88 o 
  -1   4   1      282.28      293.41      6.67 o 
   0   4   1      237.56      248.22      3.11 o 
   1   4   1      397.36      377.90      3.80 o 
   2   4   1      113.73      122.74      2.96 o 
   3   4   1      297.21      296.21      5.11 o 
   4   4   1       75.14       78.41      4.00 o 
   5   4   1       41.13       39.03      3.30 o 
   6   4   1        0.54        3.36      1.65 o 
   7   4   1       11.09       17.25      3.42 o 
   8   4   1       17.32       17.18      3.24 o 
   9   4   1        2.15        0.00      2.74 o 
  10   4   1       45.09       49.66      6.91 o 
  -7   5   1        1.32        0.00      2.50 o 
  -6   5   1        0.03        0.40      1.90 o 
  -5   5   1       76.34       81.41      3.23 o 
  -4   5   1      149.37      148.48      5.02 o 
  -3   5   1      199.15      204.47      3.97 o 
  -2   5   1       17.40       22.18      1.51 o 
  -1   5   1       59.94       56.59      1.77 o 
   0   5   1      114.27      135.76      2.62 o 
   1   5   1      590.78      608.48      6.04 o 
   2   5   1       24.51       23.83      2.24 o 
   3   5   1       10.86        9.29      1.57 o 
   4   5   1        2.12        2.67      1.43 o 
   5   5   1        2.50        0.21      1.28 o 
   6   5   1      107.43      110.23      7.09 o 
   7   5   1        2.99        2.58      2.68 o 
   8   5   1        0.00        0.52      4.92 o 
   9   5   1        0.00        2.30      3.31 o 
  -7   6   1        0.07        0.00      2.72 o 
  -6   6   1        1.41        0.14      1.96 o 
  -5   6   1       16.02       17.59      2.03 o 
  -4   6   1       54.57       54.98      4.56 o 
  -3   6   1      418.55      445.31      6.92 o 
  -2   6   1       58.84       63.53      2.55 o 
  -1   6   1       70.99       77.56      3.09 o 
   0   6   1       20.08       19.32      1.38 o 
   1   6   1       30.83       31.42      2.18 o 
   2   6   1      362.01      389.90      7.85 o 
   3   6   1       96.53      102.97      4.41 o 
   4   6   1        7.44        5.44      1.75 o 
   5   6   1       10.02        7.36      2.08 o 
   6   6   1       32.10       37.19      3.57 o 
   7   6   1        9.07        4.89      3.10 o 
   8   6   1        0.70        0.00      2.84 o 
   9   6   1        4.30        5.54      3.79 o 
  -6   7   1        0.94        3.37      3.16 o 
  -5   7   1       25.69       28.36      2.94 o 
  -4   7   1       26.80       31.19      2.96 o 
  -3   7   1       20.47       22.60      2.14 o 
  -2   7   1       19.43       16.56      1.98 o 
  -1   7   1       18.32       17.22      1.61 o 
   0   7   1       43.51       51.34      3.03 o 
   1   7   1        0.14        1.57      1.48 o 
   2   7   1       13.58       16.87      2.27 o 
   3   7   1        1.82        0.32      1.61 o 
   4   7   1       53.62       59.03      4.59 o 
   5   7   1        3.32        3.44      1.97 o 
   6   7   1        2.80        2.13      2.27 o 
   7   7   1        0.00        3.50      2.67 o 
   8   7   1        0.00        0.00      3.32 o 
   9   7   1        0.00        1.06      3.87 o 
  -5   8   1        7.66        9.16      4.43 o 
  -4   8   1        0.50        0.00      3.49 o 
  -3   8   1        1.94        5.22      5.26 o 
  -2   8   1        2.13        0.22      1.95 o 
  -1   8   1       19.69       17.73      1.95 o 
   0   8   1       25.58       29.94      3.63 o 
   1   8   1       32.36       39.43      3.75 o 
   2   8   1       11.95        9.43      2.11 o 
   3   8   1       19.45       20.21      3.41 o 
   4   8   1       29.86       31.60      3.56 o 
   5   8   1       29.32       24.85      3.52 o 
   6   8   1        0.62        3.05      2.42 o 
   7   8   1       15.07       18.97      4.07 o 
   8   8   1        2.61        5.21      4.38 o 
  -2   9   1        0.00        2.99      5.44 o 
  -1   9   1        7.42       18.40      7.63 o 
   0   9   1        0.76        0.00      2.92 o 
   1   9   1       67.65       66.57      6.66 o 
   2   9   1        5.78        2.87      5.40 o 
   3   9   1        2.68        2.95      2.65 o 
   4   9   1       13.57       14.67      3.46 o 
   5   9   1        5.02        0.26      2.90 o 
   6   9   1      107.03      110.09      7.58 o 
   7   9   1        1.93        2.36      3.65 o 
  -2  10   1        1.29        0.41      6.70 o 
  -1  10   1        1.14        0.00      5.90 o 
   0  10   1        0.51        0.00      5.93 o 
   1  10   1        5.83        7.28      6.78 o 
   2  10   1        1.83        2.72      4.34 o 
   3  10   1        9.18        5.64      4.01 o 
   4  10   1        1.37        1.73      6.17 o 
   5  10   1        8.30        8.21      4.48 o 
   6  10   1       49.22       62.25      7.88 o 
   0  11   1        0.97        0.00      6.98 o 
   1  11   1        0.25        0.00      5.79 o 
   2  11   1        2.16        4.39      7.33 o 
   3  11   1        0.35        0.00      7.39 o 
   4  11   1        1.19        3.54      7.96 o 
  -2 -11   2        6.94       10.90      4.95 o 
  -1 -11   2        1.14        0.00      4.26 o 
   0 -11   2        0.82        1.65      5.02 o 
  -5 -10   2        3.54        6.18      4.45 o 
  -4 -10   2        0.43        2.80      3.80 o 
  -3 -10   2        0.01        1.36      3.83 o 
  -2 -10   2        1.94        4.86      7.77 o 
  -1 -10   2        8.20       15.85      4.85 o 
   0 -10   2        1.81        4.62      4.08 o 
   1 -10   2        0.96        0.00      3.77 o 
   2 -10   2        3.91        9.63      4.77 o 
   3 -10   2        0.27        0.00      4.01 o 
  -6  -9   2        4.74        0.29      3.70 o 
  -5  -9   2       15.96        7.80      4.18 o 
  -4  -9   2       39.06       26.13      5.52 o 
  -3  -9   2        5.60        2.33      3.32 o 
  -2  -9   2       19.01       23.10      6.73 o 
  -1  -9   2        0.17        3.79      3.31 o 
   0  -9   2        0.33        0.00      3.17 o 
   1  -9   2       36.45       32.52      5.47 o 
   2  -9   2       26.93       20.66      7.50 o 
   3  -9   2        6.86       13.78      4.46 o 
   4  -9   2       18.31       15.98      4.91 o 
  -7  -8   2        5.64        5.40      3.93 o 
  -6  -8   2        9.91        5.03      4.04 o 
  -5  -8   2        4.58        3.21      2.73 o 
  -4  -8   2       23.42       23.24      6.28 o 
  -3  -8   2       49.11       55.82      5.10 o 
  -2  -8   2        1.67        3.72      2.31 o 
  -1  -8   2        4.83        3.94      2.10 o 
   0  -8   2        8.23       10.27      2.38 o 
   1  -8   2       76.24       71.98      4.77 o 
   2  -8   2        3.82        0.95      2.29 o 
   3  -8   2        4.38        1.68      2.28 o 
   4  -8   2        0.07        1.57      2.44 o 
   5  -8   2        1.10        3.47      2.88 o 
  -8  -7   2        3.14        1.89      3.75 o 
  -7  -7   2       15.91       10.74      3.45 o 
  -6  -7   2        0.15        0.87      2.32 o 
  -5  -7   2        8.61        3.49      2.71 o 
  -4  -7   2       60.77       54.49      5.75 o 
  -3  -7   2       65.56       75.66      5.36 o 
  -2  -7   2      259.87      236.33      7.79 o 
  -1  -7   2        3.78        6.56      2.04 o 
   0  -7   2        1.12        1.51      1.72 o 
   1  -7   2        6.65        5.08      1.72 o 
   2  -7   2        8.63        8.33      1.95 o 
   3  -7   2        0.60        0.00      1.41 o 
   4  -7   2       23.21       20.16      2.40 o 
   5  -7   2        6.87        7.97      2.70 o 
   6  -7   2        1.21        0.00      2.60 o 
  -8  -6   2        9.43        0.90      3.57 o 
  -7  -6   2       32.05       39.04      7.72 o 
  -6  -6   2        2.35        0.19      2.22 o 
  -5  -6   2        0.50        0.00      1.77 o 
  -4  -6   2       28.46       38.64      3.72 o 
  -3  -6   2       81.13       83.71      4.21 o 
  -2  -6   2      136.02      148.83      5.89 o 
  -1  -6   2       23.05       21.29      2.19 o 
   0  -6   2       14.89       22.10      2.23 o 
   1  -6   2       58.61       48.78      2.97 o 
   2  -6   2       76.28       73.87      3.24 o 
   3  -6   2       13.38       11.66      1.84 o 
   4  -6   2        5.31        3.46      1.55 o 
   5  -6   2        1.48        0.00      1.69 o 
   6  -6   2        0.83        0.00      2.37 o 
   7  -6   2        0.12        0.00      2.60 o 
  -9  -5   2       24.60       24.91      5.36 o 
  -8  -5   2       13.44       15.11      4.54 o 
  -7  -5   2        6.21        7.00      3.32 o 
  -6  -5   2        0.03        1.30      2.45 o 
  -5  -5   2        1.56        1.01      1.93 o 
  -4  -5   2       17.35       17.55      2.62 o 
  -3  -5   2       13.00       17.05      2.30 o 
  -2  -5   2      384.99      400.21      7.01 o 
  -1  -5   2       12.21       14.44      1.46 o 
   0  -5   2      147.55      150.49      4.05 o 
   1  -5   2       11.23        8.67      1.06 o 
   2  -5   2       33.28       31.98      2.09 o 
   3  -5   2        5.04        3.29      1.17 o 
   4  -5   2        1.65        1.02      1.13 o 
   5  -5   2        4.60        1.04      1.35 o 
   6  -5   2       38.75       39.52      3.88 o 
   7  -5   2       10.54       10.14      3.03 o 
   8  -5   2        1.15        0.95      3.11 o 
  -9  -4   2        0.95        3.56      3.86 o 
  -8  -4   2       33.38       33.18      5.35 o 
  -7  -4   2        1.14        1.20      5.27 o 
  -6  -4   2        0.00        0.00      1.84 o 
  -5  -4   2       49.73       51.54      3.78 o 
  -4  -4   2        0.00        0.96      1.31 o 
  -3  -4   2      530.89      539.26     12.77 o 
  -2  -4   2       15.15       15.08      1.36 o 
  -1  -4   2       72.15       79.61      2.33 o 
   0  -4   2      278.21      263.15      4.65 o 
   1  -4   2        0.34        0.47      0.58 o 
   2  -4   2      129.91      147.75      3.83 o 
   3  -4   2       84.08       85.25      2.46 o 
   4  -4   2       53.68       63.33      2.63 o 
   5  -4   2       22.80       27.61      3.01 o 
   6  -4   2      234.48      241.11      5.79 o 
   7  -4   2        2.86        3.49      2.00 o 
   8  -4   2        1.89        1.65      2.85 o 
  -9  -3   2        2.85        0.32      3.25 o 
  -8  -3   2       33.66       31.80      4.99 o 
  -7  -3   2      110.02      117.83      6.40 o 
  -6  -3   2        0.84        2.24      1.79 o 
  -5  -3   2       16.90       19.73      2.40 o 
  -4  -3   2      184.90      203.88      6.56 o 
  -3  -3   2      908.37      963.64     12.84 o 
  -2  -3   2      382.95      376.63      5.74 o 
  -1  -3   2      205.68      197.87      3.36 o 
   0  -3   2      537.93      539.85      7.03 o 
   1  -3   2      650.49      686.82      8.30 o 
   2  -3   2     1870.42     1998.95     14.64 o 
   3  -3   2        1.30        1.50      0.69 o 
   4  -3   2        0.06        1.03      0.83 o 
   5  -3   2        8.59        9.88      1.45 o 
   6  -3   2       14.97       15.09      1.84 o 
   7  -3   2      182.58      208.43      7.06 o 
   8  -3   2       20.33       22.49      3.36 o 
   9  -3   2        0.02        1.26      2.79 o 
  -9  -2   2        2.05        0.00      3.39 o 
  -8  -2   2        0.09        0.00      2.33 o 
  -7  -2   2       12.63       16.11      6.10 o 
  -6  -2   2        2.00        2.73      1.56 o 
  -5  -2   2       97.10       93.09      3.84 o 
  -4  -2   2       62.41       63.15      3.93 o 
  -3  -2   2      107.29      104.82      3.10 o 
  -2  -2   2      283.43      268.17      4.77 o 
  -1  -2   2      256.58      262.52      4.09 o 
   0  -2   2       81.20       73.40      2.07 o 
   1  -2   2       97.79       86.73      2.26 o 
   2  -2   2      864.55      857.34      7.22 o 
   3  -2   2       96.41      100.95      1.86 o 
   4  -2   2       14.50       13.11      1.11 o 
   5  -2   2       76.61       82.11      2.98 o 
   6  -2   2        1.22        0.14      1.11 o 
   7  -2   2       24.84       25.01      2.71 o 
   8  -2   2        0.94        2.31      2.35 o 
   9  -2   2       10.44        5.52      2.86 o 
  -9  -1   2        5.39        2.09      2.87 o 
  -8  -1   2       26.59       25.71      3.07 o 
  -7  -1   2       35.61       39.15      4.31 o 
  -6  -1   2       63.18       67.39      3.80 o 
  -5  -1   2        1.20        0.11      1.21 o 
  -4  -1   2        3.38        3.06      0.96 o 
  -3  -1   2        0.08        0.62      0.74 o 
  -2  -1   2      290.57      309.78      4.20 o 
  -1  -1   2        3.93        2.95      0.59 o 
   0  -1   2       38.00       34.77      1.30 o 
   1  -1   2       84.63       78.18      2.10 o 
   2  -1   2        1.77        0.20      0.53 o 
   3  -1   2      135.94      126.01      2.88 o 
   4  -1   2       19.11       18.55      1.21 o 
   5  -1   2        0.43        1.57      0.95 o 
   6  -1   2        4.36        1.81      1.46 o 
   7  -1   2        2.26        3.39      1.52 o 
   8  -1   2        7.74        7.39      2.12 o 
   9  -1   2        0.03        0.00      2.21 o 
  -9   0   2        6.58        9.91      3.36 o 
  -8   0   2       18.96       21.13      3.23 o 
  -7   0   2        0.86        0.00      1.87 o 
  -6   0   2       27.01       23.74      2.56 o 
  -5   0   2       69.19       74.51      3.53 o 
  -4   0   2       78.26       75.20      2.87 o 
  -3   0   2       82.25       81.67      2.25 o 
  -2   0   2       35.36       36.47      1.60 o 
  -1   0   2      404.08      379.34      4.42 o 
   0   0   2     5255.90     4934.39     49.55 o 
   1   0   2      275.82      250.78      4.00 o 
   2   0   2       42.84       38.79      1.34 o 
   3   0   2      647.12      608.36      5.53 o 
   4   0   2       10.09       11.21      1.06 o 
   5   0   2       38.91       44.23      2.36 o 
   6   0   2       34.29       33.89      3.14 o 
   7   0   2        1.21        0.00      1.34 o 
   8   0   2        5.58        6.04      2.16 o 
   9   0   2        2.64        0.50      2.19 o 
  10   0   2        0.27        1.97      2.79 o 
  -9   1   2        0.03        0.00      3.01 o 
  -8   1   2        8.34        6.30      2.58 o 
  -7   1   2       11.69        7.78      2.40 o 
  -6   1   2        8.37        6.10      1.87 o 
  -5   1   2        0.50        0.00      1.16 o 
  -4   1   2       12.39        9.61      1.41 o 
  -3   1   2      690.07      755.75      7.63 o 
  -2   1   2        3.51        5.45      0.71 o 
  -1   1   2       69.60       75.82      1.74 o 
   0   1   2       95.29       89.02      1.90 o 
   1   1   2      249.48      239.67      3.82 o 
   2   1   2    29038.04    31742.47    211.32 o 
   3   1   2      151.69      149.35      2.26 o 
   4   1   2       30.92       29.50      1.37 o 
   5   1   2        0.11        0.97      0.82 o 
   6   1   2        1.62        3.22      1.23 o 
   7   1   2      145.33      154.44      5.91 o 
   8   1   2        0.00        0.00      1.56 o 
   9   1   2        0.40        2.08      2.23 o 
  10   1   2        1.17        3.32      3.79 o 
  -8   2   2        0.08        0.06      2.46 o 
  -7   2   2        1.12        0.12      2.00 o 
  -6   2   2       11.52       12.91      2.45 o 
  -5   2   2        3.75        3.66      1.39 o 
  -4   2   2        9.42        9.09      1.71 o 
  -3   2   2       14.33       18.89      1.36 o 
  -2   2   2      202.02      197.14      2.94 o 
  -1   2   2      174.40      173.41      2.65 o 
   0   2   2      120.15      118.17      2.37 o 
   1   2   2      849.04      804.22      8.29 o 
   2   2   2     1789.94     1777.93     13.53 o 
   3   2   2      335.74      323.76      3.69 o 
   4   2   2     1619.27     1558.65     12.92 o 
   5   2   2       23.25       21.95      1.46 o 
   6   2   2        0.21        0.88      1.09 o 
   7   2   2       12.02        9.04      2.46 o 
   8   2   2        0.00        0.03      1.93 o 
   9   2   2       18.11       27.25      4.87 o 
  10   2   2        1.81        4.46      3.91 o 
  -8   3   2        0.13        2.05      2.66 o 
  -7   3   2       30.74       29.92      3.52 o 
  -6   3   2       14.44        9.81      2.39 o 
  -5   3   2       20.87       21.50      2.13 o 
  -4   3   2       48.50       54.84      2.97 o 
  -3   3   2        0.42        0.00      0.69 o 
  -2   3   2       99.76      106.91      2.53 o 
  -1   3   2      157.15      157.30      2.59 o 
   0   3   2       38.13       34.67      1.05 o 
   1   3   2      663.73      644.41      5.83 o 
   2   3   2      178.28      179.34      2.92 o 
   3   3   2       69.72       74.21      1.86 o 
   4   3   2        0.58        0.96      0.79 o 
   5   3   2        4.97        4.57      0.98 o 
   6   3   2        3.64        4.00      1.51 o 
   7   3   2        0.85        0.00      1.83 o 
   8   3   2        0.40        0.98      2.33 o 
   9   3   2        7.28        7.28      4.38 o 
  10   3   2        0.27        0.00      3.39 o 
  -8   4   2        1.20        5.23      3.51 o 
  -7   4   2        4.16        8.92      2.76 o 
  -6   4   2       31.25       25.35      2.86 o 
  -5   4   2        3.46        3.42      1.52 o 
  -4   4   2       54.28       63.03      2.74 o 
  -3   4   2       16.54       18.13      1.35 o 
  -2   4   2       71.61       79.90      2.13 o 
  -1   4   2       59.24       46.76      1.49 o 
   0   4   2       26.41       29.25      1.22 o 
   1   4   2       92.47       91.87      2.18 o 
   2   4   2        0.01        0.21      0.60 o 
   3   4   2       11.03       13.92      1.20 o 
   4   4   2        0.93        1.36      0.90 o 
   5   4   2        2.57        1.73      1.62 o 
   6   4   2        1.10        2.91      1.67 o 
   7   4   2        0.39        0.00      2.10 o 
   8   4   2        4.81        3.18      3.36 o 
   9   4   2        4.33        0.00      3.08 o 
  10   4   2        0.34        0.00      3.51 o 
  -7   5   2        1.81        1.71      4.25 o 
  -6   5   2        4.97        1.65      2.15 o 
  -5   5   2        2.39        0.00      1.44 o 
  -4   5   2      179.55      189.49      4.12 o 
  -3   5   2      516.82      517.48      6.25 o 
  -2   5   2       29.99       32.69      1.59 o 
  -1   5   2       75.02       71.91      3.51 o 
   0   5   2        0.02        0.88      0.76 o 
   1   5   2       49.91       58.52      2.71 o 
   2   5   2      480.61      494.96      6.62 o 
   3   5   2       13.82       10.47      1.75 o 
   4   5   2        0.07        0.41      1.11 o 
   5   5   2       37.63       44.53      4.32 o 
   6   5   2        2.91        3.56      1.92 o 
   7   5   2       28.15       21.25      3.94 o 
   8   5   2        8.98       10.17      3.54 o 
   9   5   2        0.04        0.23      4.50 o 
  -6   6   2        0.03        0.00      2.57 o 
  -5   6   2        0.56        4.25      2.35 o 
  -4   6   2        0.37        0.13      1.24 o 
  -3   6   2        0.02        0.11      1.25 o 
  -2   6   2      425.74      403.16      6.14 o 
  -1   6   2       49.99       49.34      1.66 o 
   0   6   2       29.39       29.37      1.60 o 
   1   6   2       68.55       66.92      3.39 o 
   2   6   2      120.00      134.15      4.67 o 
   3   6   2       10.23        9.31      1.88 o 
   4   6   2       33.33       37.02      4.08 o 
   5   6   2        4.25        0.00      1.70 o 
   6   6   2        1.75        0.28      1.86 o 
   7   6   2       60.75       71.66      6.68 o 
   8   6   2        0.70        0.00      2.91 o 
   9   6   2        4.05        9.65      4.34 o 
  -6   7   2        0.05        1.74      2.84 o 
  -5   7   2        0.28        0.00      2.43 o 
  -4   7   2        0.20        0.85      2.26 o 
  -3   7   2       56.80       57.09      5.38 o 
  -2   7   2      255.74      270.68      6.60 o 
  -1   7   2       63.89       65.55      2.58 o 
   0   7   2        6.46        5.79      1.71 o 
   1   7   2        0.41        0.00      1.40 o 
   2   7   2        2.24        1.80      2.12 o 
   3   7   2        1.35        0.00      1.54 o 
   4   7   2       18.78       18.07      3.43 o 
   5   7   2        5.32        3.75      2.77 o 
   6   7   2       20.49       22.98      3.23 o 
   7   7   2        0.50        0.00      2.67 o 
   8   7   2        1.94        0.00      3.28 o 
   9   7   2        0.62        0.00      3.43 o 
  -5   8   2        0.00        0.13      3.32 o 
  -4   8   2        4.11        2.44      3.59 o 
  -3   8   2        0.00        0.25      2.60 o 
  -2   8   2       17.27       20.00      3.70 o 
  -1   8   2       40.24       45.16      6.13 o 
   0   8   2       55.92       47.98      3.90 o 
   1   8   2        2.16        3.93      2.16 o 
   2   8   2       24.58       21.32      2.70 o 
   3   8   2       20.91       21.51      3.78 o 
   4   8   2        0.01        0.00      1.97 o 
   5   8   2       26.25       30.77      3.62 o 
   6   8   2        0.06        0.97      2.35 o 
   7   8   2        2.45        2.86      2.96 o 
   8   8   2        0.03        0.00      4.00 o 
  -2   9   2        0.99        6.42      3.57 o 
  -1   9   2       12.48       14.24      3.58 o 
   0   9   2       14.90       14.82      7.00 o 
   1   9   2        6.37        3.03      3.75 o 
   2   9   2        1.84        0.00      3.54 o 
   3   9   2       12.70        9.96      5.84 o 
   4   9   2        2.06        3.14      2.93 o 
   5   9   2        3.67        3.27      2.93 o 
   6   9   2        4.34        5.68      3.42 o 
   7   9   2        0.92        6.99      5.20 o 
  -2  10   2       12.39       11.84      9.01 o 
  -1  10   2        0.47        4.12      7.17 o 
   0  10   2        0.27        0.00      5.57 o 
   1  10   2        0.26        5.05      6.12 o 
   2  10   2       10.82       14.80      7.66 o 
   3  10   2        7.28        5.24      4.81 o 
   4  10   2        0.19        1.92      4.46 o 
   5  10   2        0.90        4.30      8.32 o 
   6  10   2        0.12        0.00      4.87 o 
   1  11   2        0.07        3.60      7.06 o 
   2  11   2        8.71        0.11      7.14 o 
   3  11   2       10.63        5.38      7.91 o 
  -4 -10   3        3.48        2.18      4.54 o 
  -3 -10   3       15.33       20.07      5.30 o 
  -2 -10   3        2.80        1.74      3.94 o 
  -1 -10   3        1.56        0.00      3.75 o 
   0 -10   3        0.04        3.13      3.82 o 
   1 -10   3        0.44        0.00      4.68 o 
   2 -10   3        0.42        0.00      5.11 o 
  -6  -9   3        0.23        4.46      6.74 o 
  -5  -9   3        0.00        0.00      3.55 o 
  -4  -9   3        0.58        2.97      3.52 o 
  -3  -9   3        5.02        2.53      3.50 o 
  -2  -9   3        5.69        4.69      3.68 o 
  -1  -9   3        5.22        3.09      3.38 o 
   0  -9   3       10.35       15.67      5.30 o 
   1  -9   3        1.85        2.55      3.22 o 
   2  -9   3        2.79        0.53      4.00 o 
   3  -9   3        0.32        1.51      3.51 o 
   4  -9   3        5.71        2.23      4.02 o 
  -7  -8   3        1.46        3.21      4.34 o 
  -6  -8   3        1.27        3.92      3.76 o 
  -5  -8   3        0.09        0.00      3.65 o 
  -4  -8   3       87.19       88.35      6.73 o 
  -3  -8   3        2.96        0.00      2.25 o 
  -2  -8   3       95.45       86.75      6.08 o 
  -1  -8   3       35.61       34.58      4.00 o 
   0  -8   3       26.03       34.41      3.81 o 
   1  -8   3       24.04       18.55      4.02 o 
   2  -8   3        1.89        0.67      3.14 o 
   3  -8   3        3.76        2.35      2.65 o 
   4  -8   3        0.62        1.76      2.86 o 
   5  -8   3        0.56        0.00      2.63 o 
  -7  -7   3        4.51        0.91      3.83 o 
  -6  -7   3        0.53        1.39      3.42 o 
  -5  -7   3        0.99        0.00      6.34 o 
  -4  -7   3        0.34        2.53      2.21 o 
  -3  -7   3       16.13       22.95      3.90 o 
  -2  -7   3      939.23      912.96     17.72 o 
  -1  -7   3        0.17        0.00      2.27 o 
   0  -7   3       13.72       11.90      4.93 o 
   1  -7   3        8.50        9.27      2.41 o 
   2  -7   3        4.87        4.55      2.12 o 
   3  -7   3      211.96      195.63      7.58 o 
   4  -7   3        1.63        3.94      2.37 o 
   5  -7   3        1.06        0.71      2.47 o 
   6  -7   3        3.76        4.23      3.07 o 
  -8  -6   3        0.09        0.00      3.56 o 
  -7  -6   3        5.76        7.25      4.27 o 
  -6  -6   3       39.87       42.62      5.51 o 
  -5  -6   3        1.30        7.09      4.01 o 
  -4  -6   3       39.21       40.38      6.52 o 
  -3  -6   3       95.87       82.41      9.04 o 
  -2  -6   3       40.13       43.54     12.08 o 
  -1  -6   3       86.66       91.93      4.64 o 
   0  -6   3       86.94       85.29      5.15 o 
   1  -6   3       37.78       39.48      4.69 o 
   2  -6   3       19.19       15.74      2.20 o 
   3  -6   3       15.11       12.55      2.20 o 
   4  -6   3        3.13        0.38      1.74 o 
   5  -6   3       65.38       57.07      4.58 o 
   6  -6   3        0.99        3.75      2.53 o 
   7  -6   3        0.00        0.09      2.66 o 
  -8  -5   3        1.04        0.00      3.29 o 
  -7  -5   3        0.72        0.00      5.08 o 
  -6  -5   3        1.22        4.54      3.08 o 
  -5  -5   3        2.33        1.44      2.44 o 
  -4  -5   3       41.41       54.51      8.95 o 
  -3  -5   3       91.00       81.10      5.30 o 
  -2  -5   3       27.34       26.66      2.75 o 
  -1  -5   3        7.14        6.31      1.82 o 
   0  -5   3        4.79        3.58      1.46 o 
   1  -5   3       93.74       95.20      4.34 o 
   2  -5   3       79.00       85.46      4.27 o 
   3  -5   3        2.30        1.96      1.35 o 
   4  -5   3        8.41       11.24      1.87 o 
   5  -5   3        8.03        5.01      1.74 o 
   6  -5   3        5.93        7.54      2.60 o 
   7  -5   3        3.06        2.81      2.97 o 
   8  -5   3        3.68        4.68      3.12 o 
  -8  -4   3        2.78        0.00      3.27 o 
  -7  -4   3       24.40       18.47      4.09 o 
  -6  -4   3       33.90       42.94      5.08 o 
  -5  -4   3       91.07      101.81      7.13 o 
  -4  -4   3        4.39        2.33      1.44 o 
  -3  -4   3        4.71        2.85      1.35 o 
  -2  -4   3        0.39        2.37      0.99 o 
  -1  -4   3       13.25       16.54      1.37 o 
   0  -4   3       41.22       39.42      2.25 o 
   1  -4   3       39.51       43.89      2.55 o 
   2  -4   3       73.28       84.01      3.45 o 
   3  -4   3       12.26       11.74      1.45 o 
   4  -4   3       12.58       12.49      1.69 o 
   5  -4   3       48.31       46.43      2.95 o 
   6  -4   3       10.60        9.86      2.30 o 
   7  -4   3       43.56       44.57      6.26 o 
   8  -4   3        3.66        5.68      3.18 o 
  -9  -3   3        3.17        4.55     10.27 o 
  -8  -3   3       41.80       40.68      6.89 o 
  -7  -3   3       75.76       60.81     11.85 o 
  -6  -3   3       71.11       81.63      4.67 o 
  -5  -3   3        5.13        3.56      1.77 o 
  -4  -3   3        2.26        0.00      1.19 o 
  -3  -3   3       90.60      107.94      5.26 o 
  -2  -3   3      979.42     1123.49     14.80 o 
  -1  -3   3      134.23      138.41      2.95 o 
   0  -3   3       18.62       19.17      1.54 o 
   1  -3   3       14.42       15.43      1.45 o 
   2  -3   3        0.27        0.24      0.87 o 
   3  -3   3      320.50      355.47      5.14 o 
   4  -3   3       81.53       89.11      2.95 o 
   5  -3   3        6.06        7.92      1.63 o 
   6  -3   3       40.49       40.23      2.73 o 
   7  -3   3       83.12       88.87      4.23 o 
   8  -3   3       64.06       59.56      5.57 o 
   9  -3   3       11.32       15.33      4.67 o 
  -9  -2   3        0.95        0.00      3.66 o 
  -8  -2   3        6.08       11.05      3.38 o 
  -7  -2   3       50.22       59.14      7.91 o 
  -6  -2   3      585.20      610.71     10.58 o 
  -5  -2   3        2.78        2.78      1.47 o 
  -4  -2   3       63.98       59.98      3.42 o 
  -3  -2   3      220.70      210.81      4.67 o 
  -2  -2   3        1.86        3.48      0.99 o 
  -1  -2   3      487.37      507.02      6.35 o 
   0  -2   3      388.95      432.06      6.31 o 
   1  -2   3      345.87      341.72      5.47 o 
   2  -2   3        0.13        0.82      0.62 o 
   3  -2   3      197.36      186.14      3.32 o 
   4  -2   3       67.72       68.98      2.42 o 
   5  -2   3       51.88       58.76      3.15 o 
   6  -2   3        0.62        0.99      1.14 o 
   7  -2   3        2.35        3.79      1.77 o 
   8  -2   3       57.15       61.16      6.05 o 
   9  -2   3        0.00        0.00      2.51 o 
  -9  -1   3        0.26        0.42      3.00 o 
  -8  -1   3        0.02        0.00      2.69 o 
  -7  -1   3       72.03       68.85      4.85 o 
  -6  -1   3      275.09      298.22      7.10 o 
  -5  -1   3       41.57       43.00      2.98 o 
  -4  -1   3       18.60       15.30      2.67 o 
  -3  -1   3       72.90       73.25      2.61 o 
  -2  -1   3       25.92       29.28      1.55 o 
  -1  -1   3       30.47       32.30      1.41 o 
   0  -1   3      137.81      112.51      3.47 o 
   1  -1   3      548.35      495.31      6.69 o 
   2  -1   3      595.03      589.59      6.32 o 
   3  -1   3       37.12       37.64      1.62 o 
   4  -1   3      168.72      167.18      3.09 o 
   5  -1   3        3.05        1.07      1.01 o 
   6  -1   3        0.25        0.25      1.18 o 
   7  -1   3       17.31       20.43      2.18 o 
   8  -1   3       13.80       11.21      2.38 o 
   9  -1   3       14.46        9.73      3.06 o 
  -9   0   3        0.72        0.00      2.88 o 
  -8   0   3        5.35        6.73      3.28 o 
  -7   0   3        2.34        1.70      2.36 o 
  -6   0   3        4.50        5.22      1.86 o 
  -5   0   3       10.55       12.17      1.91 o 
  -4   0   3       58.36       62.87      2.86 o 
  -3   0   3      176.95      173.65      3.34 o 
  -2   0   3      263.39      257.23      5.35 o 
  -1   0   3        0.91        1.20      0.58 o 
   0   0   3       42.43       40.97      2.09 o 
   1   0   3     1995.77     1906.02     14.51 o 
   2   0   3       20.42       21.23      1.11 o 
   3   0   3       83.01       83.36      2.12 o 
   4   0   3      229.97      224.62      3.37 o 
   5   0   3        6.74        5.38      1.25 o 
   6   0   3        1.19        0.00      1.18 o 
   7   0   3       27.00       25.18      2.56 o 
   8   0   3       10.11        5.58      2.07 o 
   9   0   3        0.59        0.00      2.34 o 
  10   0   3        2.28        1.64      2.84 o 
  -8   1   3        8.26        6.18      3.49 o 
  -7   1   3       62.92       63.02      5.76 o 
  -6   1   3        0.01        0.00      1.67 o 
  -5   1   3       17.77       14.06      2.19 o 
  -4   1   3        4.69        2.70      1.22 o 
  -3   1   3       37.54       43.02      1.90 o 
  -2   1   3        0.00        0.00      0.60 o 
  -1   1   3      239.41      225.21      3.89 o 
   0   1   3       30.27       23.84      1.54 o 
   1   1   3       24.50       23.18      1.52 o 
   2   1   3       38.69       33.04      1.34 o 
   3   1   3       93.32       81.21      2.77 o 
   4   1   3       41.02       40.78      1.93 o 
   5   1   3        1.48        0.45      0.91 o 
   6   1   3        1.01        3.93      1.34 o 
   7   1   3       71.67       78.28      3.63 o 
   8   1   3        3.61        0.96      1.58 o 
   9   1   3        1.39        0.98      2.20 o 
  10   1   3        0.66        0.27      3.47 o 
  -8   2   3        0.77        1.77      2.66 o 
  -7   2   3       13.53        9.53      3.18 o 
  -6   2   3      189.12      172.37      5.77 o 
  -5   2   3       33.75       33.15      2.52 o 
  -4   2   3        5.88        4.10      1.27 o 
  -3   2   3      188.51      192.31      5.64 o 
  -2   2   3        2.24        2.30      0.85 o 
  -1   2   3      747.75      812.43      8.98 o 
   0   2   3        0.17        0.55      0.56 o 
   1   2   3      117.36       97.53      4.58 o 
   2   2   3      474.33      502.04      5.34 o 
   3   2   3       18.54       18.69      1.08 o 
   4   2   3      256.17      264.42      3.97 o 
   5   2   3        0.17        0.03      0.93 o 
   6   2   3       17.12       14.23      1.68 o 
   7   2   3        2.10        0.62      1.24 o 
   8   2   3        4.92        4.19      2.17 o 
   9   2   3        3.21        0.00      2.93 o 
  10   2   3        0.03        0.00      3.37 o 
  -8   3   3        0.91        1.60      3.72 o 
  -7   3   3        5.84        3.19      3.82 o 
  -6   3   3       27.42       18.94      3.06 o 
  -5   3   3       24.53       24.62      2.59 o 
  -4   3   3       54.16       53.99      2.86 o 
  -3   3   3        4.47        3.17      1.08 o 
  -2   3   3      237.99      276.83      4.80 o 
  -1   3   3     1489.34     1569.83     13.33 o 
   0   3   3        6.00        4.96      0.81 o 
   1   3   3       23.65       25.35      1.67 o 
   2   3   3      210.43      211.32      3.43 o 
   3   3   3      854.31      872.45      8.18 o 
   4   3   3     1209.42     1260.59     11.39 o 
   5   3   3       12.55       15.33      1.50 o 
   6   3   3        0.92        0.00      2.01 o 
   7   3   3        1.68        4.23      3.13 o 
   8   3   3        4.11       11.80      4.06 o 
   9   3   3        7.45        1.42      2.88 o 
  10   3   3        0.74        0.00      3.43 o 
  -7   4   3        0.54        1.16      3.12 o 
  -6   4   3        1.11        3.95      2.76 o 
  -5   4   3       11.78        8.51      2.33 o 
  -4   4   3       47.15       46.89      4.05 o 
  -3   4   3       33.17       41.53      2.41 o 
  -2   4   3      237.40      249.92      4.27 o 
  -1   4   3       15.79       15.52      1.15 o 
   0   4   3       21.55       21.64      1.18 o 
   1   4   3       13.49       10.56      1.17 o 
   2   4   3        0.21        0.26      0.71 o 
   3   4   3        7.38        5.30      1.18 o 
   4   4   3        2.56        3.35      1.11 o 
   5   4   3        3.03        1.49      1.51 o 
   6   4   3       46.77       46.87      9.89 o 
   7   4   3        0.16        1.00      3.89 o 
   8   4   3        1.86        0.77      2.76 o 
   9   4   3        2.33        0.00      3.16 o 
  10   4   3        0.32        1.56      3.60 o 
  -7   5   3        0.59        0.00      2.88 o 
  -6   5   3        0.02        0.02      2.29 o 
  -5   5   3        0.84        0.00      2.49 o 
  -4   5   3        1.07        0.00      1.45 o 
  -3   5   3      130.57      132.74      4.46 o 
  -2   5   3        0.01        0.00      0.93 o 
  -1   5   3       36.53       42.39      2.80 o 
   0   5   3        0.46        1.81      0.84 o 
   1   5   3      173.85      185.66      4.88 o 
   2   5   3       81.47       84.74      5.64 o 
   3   5   3       56.76       46.82      2.74 o 
   4   5   3       34.22       38.03      3.04 o 
   5   5   3       58.66       68.06      4.33 o 
   6   5   3       18.44       22.02      2.97 o 
   7   5   3        8.71        4.69      2.91 o 
   8   5   3        0.06        0.45      4.13 o 
   9   5   3        0.45        0.00      3.04 o 
  -6   6   3        5.42       11.87      3.29 o 
  -5   6   3        0.55        2.19      2.38 o 
  -4   6   3        0.01        0.89      1.86 o 
  -3   6   3       40.21       43.79      3.96 o 
  -2   6   3       22.16       21.67      2.31 o 
  -1   6   3       50.19       46.79      6.58 o 
   0   6   3        4.21        4.29      1.59 o 
   1   6   3       18.92       18.59      2.64 o 
   2   6   3       38.72       40.33      2.59 o 
   3   6   3      128.00      132.46      5.22 o 
   4   6   3        3.62        2.19      1.66 o 
   5   6   3        2.50        3.46      1.91 o 
   6   6   3        0.34        0.79      2.08 o 
   7   6   3        1.98        0.64      2.83 o 
   8   6   3       11.66        9.69      8.69 o 
   9   6   3        1.01        0.64      3.66 o 
  -5   7   3        1.13        2.87      2.89 o 
  -4   7   3        2.75        2.91      2.40 o 
  -3   7   3       18.75       14.42      3.33 o 
  -2   7   3       42.47       42.84      2.54 o 
  -1   7   3      323.95      345.49     10.04 o 
   0   7   3       25.75       36.08      2.80 o 
   1   7   3       22.57       29.47      3.42 o 
   2   7   3        2.09        3.18      2.13 o 
   3   7   3       23.27       31.79      6.42 o 
   4   7   3      120.04      132.43      5.70 o 
   5   7   3       18.17       17.79      2.75 o 
   6   7   3        0.00        1.84      2.12 o 
   7   7   3        1.89        0.77      3.14 o 
   8   7   3        7.51        2.10      3.76 o 
   9   7   3        2.23        1.19      3.80 o 
  -4   8   3        0.24        0.00      2.48 o 
  -3   8   3       18.76       12.83      8.43 o 
  -2   8   3       18.94       14.20      4.09 o 
  -1   8   3       12.61       13.16      3.24 o 
   0   8   3       12.11       12.12      5.01 o 
   1   8   3       22.45       21.24      3.40 o 
   2   8   3       29.78       25.21      3.61 o 
   3   8   3        2.72        1.30      2.38 o 
   4   8   3        0.02        1.80      2.63 o 
   5   8   3        0.03        1.31      2.75 o 
   6   8   3       19.02       15.54      3.58 o 
   7   8   3        0.84        1.32      3.06 o 
   8   8   3        2.87        6.28      4.16 o 
  -3   9   3        8.93        8.64      4.48 o 
  -2   9   3        0.06        1.35      3.85 o 
  -1   9   3        0.03        2.62      2.89 o 
   0   9   3       13.71       11.83      4.67 o 
   1   9   3        1.60        2.40      3.65 o 
   2   9   3       12.90       22.66     12.04 o 
   3   9   3        4.30        2.51      5.44 o 
   4   9   3        5.53        3.63      4.51 o 
   5   9   3        6.68        2.97      4.18 o 
   6   9   3        9.69        9.79      4.88 o 
   7   9   3        7.31        8.87      5.65 o 
  -1  10   3        2.04        0.38      4.16 o 
   0  10   3        0.11        0.00      4.56 o 
   1  10   3        0.55        0.00      4.07 o 
   2  10   3        3.87        0.99      4.19 o 
   3  10   3       13.29       10.72      5.08 o 
   4  10   3        1.35        1.94      4.70 o 
   5  10   3        0.48        0.00      5.55 o 
   6  10   3        3.88        8.01      6.82 o 
  -3 -10   4       11.16        8.15      4.97 o 
  -2 -10   4        1.00        2.41      4.38 o 
  -1 -10   4        0.42        0.01      3.78 o 
   0 -10   4       12.33       17.55      9.68 o 
   1 -10   4        0.54        0.00      5.20 o 
   2 -10   4        1.33        0.00      5.71 o 
  -5  -9   4        1.87        3.96      4.11 o 
  -4  -9   4        0.33        2.39      4.01 o 
  -3  -9   4       15.50       25.50      6.26 o 
  -2  -9   4        5.40        2.52      3.60 o 
  -1  -9   4        0.05        0.88      3.40 o 
   0  -9   4        9.76       16.89      5.08 o 
   1  -9   4        9.68        8.81      4.22 o 
   2  -9   4        0.05        0.00      4.15 o 
   3  -9   4        4.02        3.60      5.22 o 
   4  -9   4        2.43        1.35      4.02 o 
  -6  -8   4        1.58        0.00      3.79 o 
  -5  -8   4        1.80        1.90      3.63 o 
  -4  -8   4        7.99        0.00      6.84 o 
  -3  -8   4       42.79       36.99      4.64 o 
  -2  -8   4       36.53       32.09      4.29 o 
  -1  -8   4        5.93        9.33      2.80 o 
   0  -8   4       19.55       21.77      4.60 o 
   1  -8   4        0.14        0.00      3.89 o 
   2  -8   4        0.13        0.00      3.18 o 
   3  -8   4       12.18        6.86      2.93 o 
   4  -8   4       10.36        6.63      3.07 o 
   5  -8   4        5.54        1.92      3.40 o 
  -7  -7   4        1.13        2.66      5.66 o 
  -6  -7   4        2.79        0.00      4.04 o 
  -5  -7   4        5.77       12.74      5.22 o 
  -4  -7   4       22.44       20.88      5.34 o 
  -3  -7   4       14.54        4.36      4.50 o 
  -2  -7   4       45.64       42.47      5.15 o 
  -1  -7   4       39.76       37.42      5.40 o 
   0  -7   4        0.03        0.74      1.85 o 
   1  -7   4        4.40        3.82      1.82 o 
   2  -7   4        7.94        9.43      2.19 o 
   3  -7   4       55.37       58.02      5.11 o 
   4  -7   4        1.25        2.88      2.60 o 
   5  -7   4        0.75        3.09      3.00 o 
   6  -7   4        0.24        0.00      3.15 o 
  -7  -6   4       15.16       18.04      6.18 o 
  -6  -6   4        3.18        0.00      4.20 o 
  -5  -6   4       31.20       22.38      6.26 o 
  -4  -6   4        5.51        1.43      3.49 o 
  -3  -6   4       35.63       24.15      4.13 o 
  -2  -6   4      189.99      193.71     17.21 o 
  -1  -6   4      130.90      148.67      6.15 o 
   0  -6   4      402.93      387.42     12.90 o 
   1  -6   4        5.17        2.59      2.32 o 
   2  -6   4        1.34        2.88      1.67 o 
   3  -6   4        0.78        1.80      1.58 o 
   4  -6   4        4.35        3.14      1.83 o 
   5  -6   4        0.12        1.41      2.51 o 
   6  -6   4        7.63        6.42      3.27 o 
   7  -6   4        1.07        2.64      2.76 o 
  -8  -5   4        4.03        2.86      3.97 o 
  -7  -5   4        1.30        3.76      3.46 o 
  -6  -5   4       17.41        8.52      5.30 o 
  -5  -5   4      107.93      117.31     10.63 o 
  -4  -5   4        7.17        0.00      3.35 o 
  -3  -5   4        1.05        0.20      1.72 o 
  -2  -5   4       22.22       15.30      2.55 o 
  -1  -5   4      260.74      260.09      8.14 o 
   0  -5   4      448.52      441.92      9.80 o 
   1  -5   4        3.53        1.44      1.55 o 
   2  -5   4       11.73        8.96      2.08 o 
   3  -5   4       48.80       48.12      4.98 o 
   4  -5   4       39.37       38.86      5.48 o 
   5  -5   4       17.16       17.25      2.55 o 
   6  -5   4        0.00        2.36      2.28 o 
   7  -5   4        3.19        0.04      2.52 o 
   8  -5   4        0.37        0.08      2.85 o 
  -8  -4   4        2.08        0.31      3.57 o 
  -7  -4   4       71.76       69.47      7.04 o 
  -6  -4   4       46.91       47.46      7.28 o 
  -5  -4   4       11.62        9.65      2.53 o 
  -4  -4   4        0.32        0.00      1.69 o 
  -3  -4   4        0.17        0.21      1.37 o 
  -2  -4   4       19.37       18.88      3.67 o 
  -1  -4   4       60.27       66.72      3.91 o 
   0  -4   4      269.26      282.66     12.79 o 
   1  -4   4        4.94        0.79      1.34 o 
   2  -4   4      126.74      119.05      4.99 o 
   3  -4   4        0.29        0.42      1.27 o 
   4  -4   4       16.72       14.88      2.25 o 
   5  -4   4        1.87        2.57      1.68 o 
   6  -4   4        0.15        0.00      1.75 o 
   7  -4   4        2.13        3.09      2.45 o 
   8  -4   4        3.80        1.58      2.79 o 
  -8  -3   4        0.20        0.00      3.40 o 
  -7  -3   4        1.68        4.85      2.82 o 
  -6  -3   4       12.20       12.60      3.86 o 
  -5  -3   4       21.20       20.27      4.16 o 
  -4  -3   4        0.23        4.03      1.89 o 
  -3  -3   4       82.03       87.16      4.82 o 
  -2  -3   4       11.21       12.04      1.53 o 
  -1  -3   4      306.95      341.58      6.45 o 
   0  -3   4        4.47        1.76      1.10 o 
   1  -3   4       24.98       26.75      2.55 o 
   2  -3   4      105.70      100.57      4.55 o 
   3  -3   4        6.43        9.00      1.68 o 
   4  -3   4       21.67       24.92      2.56 o 
   5  -3   4       11.02       13.57      2.03 o 
   6  -3   4       14.68       11.89      2.01 o 
   7  -3   4       12.07        5.03      2.78 o 
   8  -3   4       57.44       58.75      8.07 o 
   9  -3   4        0.49        6.58      3.58 o 
  -8  -2   4        3.78        1.49      4.31 o 
  -7  -2   4        2.43        0.00      2.50 o 
  -6  -2   4       35.25       39.90      3.69 o 
  -5  -2   4      193.58      189.64      5.63 o 
  -4  -2   4        0.39        0.72      1.45 o 
  -3  -2   4       30.91       26.59      2.41 o 
  -2  -2   4      300.52      328.27      6.63 o 
  -1  -2   4      969.71      994.08     10.51 o 
   0  -2   4      270.50      281.09      5.29 o 
   1  -2   4       17.82       19.56      2.78 o 
   2  -2   4      407.08      407.92      5.34 o 
   3  -2   4      220.80      222.26      3.95 o 
   4  -2   4      430.24      446.02      8.61 o 
   5  -2   4        1.03        3.86      1.34 o 
   6  -2   4        0.25        0.00      1.22 o 
   7  -2   4        0.06        2.88      1.64 o 
   8  -2   4        3.40        2.87      2.73 o 
   9  -2   4       40.53       39.83      5.23 o 
  -8  -1   4        2.10        6.54      3.37 o 
  -7  -1   4       15.37       19.64      3.23 o 
  -6  -1   4        0.84        0.83      1.81 o 
  -5  -1   4       47.41       45.02      3.20 o 
  -4  -1   4        2.68        1.94      1.55 o 
  -3  -1   4      206.03      203.79      4.75 o 
  -2  -1   4       55.39       58.65      2.40 o 
  -1  -1   4      300.14      310.71      4.75 o 
   0  -1   4      457.53      449.35      6.41 o 
   1  -1   4       76.38       74.11      3.56 o 
   2  -1   4       12.23       13.65      1.23 o 
   3  -1   4      151.34      144.63      3.09 o 
   4  -1   4      331.26      343.88      5.64 o 
   5  -1   4       72.24       73.21      3.11 o 
   6  -1   4        0.24        0.14      1.15 o 
   7  -1   4        8.14        9.24      1.87 o 
   8  -1   4        2.01        1.26      1.88 o 
   9  -1   4       20.92       26.23      3.75 o 
  -8   0   4        0.85        1.72      3.15 o 
  -7   0   4       10.45        8.05      3.11 o 
  -6   0   4       50.44       56.92      5.58 o 
  -5   0   4      135.77      155.99      5.21 o 
  -4   0   4      224.55      215.98      4.91 o 
  -3   0   4        2.36        1.05      1.02 o 
  -2   0   4       46.66       49.43      2.18 o 
  -1   0   4       36.13       40.83      2.76 o 
   0   0   4      157.64      166.96      3.42 o 
   1   0   4        0.40        0.43      0.64 o 
   2   0   4        3.02        1.28      0.96 o 
   3   0   4       29.91       28.00      1.62 o 
   4   0   4        9.34        7.57      1.08 o 
   5   0   4        2.35        0.51      1.17 o 
   6   0   4        3.01        3.37      1.49 o 
   7   0   4        0.01        0.01      1.42 o 
   8   0   4        0.59        0.69      1.74 o 
   9   0   4        0.20        0.00      2.24 o 
  10   0   4        0.05        1.07      2.90 o 
  -8   1   4        0.49        0.00      4.27 o 
  -7   1   4       24.97       18.72      4.85 o 
  -6   1   4       14.83       10.30      2.52 o 
  -5   1   4        3.21        4.69      1.56 o 
  -4   1   4        5.28        1.11      1.27 o 
  -3   1   4        8.67        8.45      1.64 o 
  -2   1   4      153.57      158.32      3.05 o 
  -1   1   4       60.54       62.66      2.49 o 
   0   1   4       56.82       55.71      2.52 o 
   1   1   4      217.37      195.08      6.23 o 
   2   1   4      675.09      654.78      6.43 o 
   3   1   4      311.11      285.09      6.36 o 
   4   1   4        9.63       11.66      1.57 o 
   5   1   4      136.28      140.92      4.14 o 
   6   1   4        5.25        2.56      1.39 o 
   7   1   4       10.30       11.86      2.07 o 
   8   1   4        4.09        2.82      1.91 o 
   9   1   4        0.29        0.76      2.27 o 
  10   1   4        2.40        1.81      4.63 o 
  -8   2   4        1.01        0.00      4.32 o 
  -7   2   4        0.23        0.00      8.83 o 
  -6   2   4        7.01        2.33      4.47 o 
  -5   2   4       20.82       17.29      2.50 o 
  -4   2   4        9.32        7.72      1.64 o 
  -3   2   4        0.90        0.32      1.04 o 
  -2   2   4       32.07       32.61      1.76 o 
  -1   2   4      348.48      400.76      6.07 o 
   0   2   4        1.95        2.98      0.97 o 
   1   2   4        6.82        6.34      1.12 o 
   2   2   4       28.54       28.99      1.32 o 
   3   2   4        0.31        0.15      0.68 o 
   4   2   4     3169.56     3217.51     28.10 o 
   5   2   4        6.28        6.02      1.16 o 
   6   2   4        4.90        2.43      1.35 o 
   7   2   4        4.16        2.03      1.74 o 
   8   2   4        0.03        3.00      2.80 o 
   9   2   4       25.33       22.52      4.44 o 
  10   2   4        0.09        3.20      3.85 o 
  -7   3   4        4.38        7.56      4.62 o 
  -6   3   4        0.03        0.48      2.64 o 
  -5   3   4        0.10        0.00      1.68 o 
  -4   3   4       16.02       12.73      2.08 o 
  -3   3   4        0.23        0.00      1.21 o 
  -2   3   4       36.53       39.87      3.42 o 
  -1   3   4        6.21        4.48      1.13 o 
   0   3   4       47.48       44.57      1.99 o 
   1   3   4      120.88      125.83      2.95 o 
   2   3   4       29.13       29.65      2.16 o 
   3   3   4      162.75      166.73      3.67 o 
   4   3   4      453.30      475.33      7.05 o 
   5   3   4       70.31       80.42      3.52 o 
   6   3   4      245.50      226.20     12.79 o 
   7   3   4        0.55        2.38      2.62 o 
   8   3   4        0.22        0.00      2.56 o 
   9   3   4        9.89        3.64      3.49 o 
  10   3   4        0.01        3.39      4.49 o 
  -7   4   4        0.32        0.00      3.76 o 
  -6   4   4        0.43        0.78      2.99 o 
  -5   4   4       65.15       47.09      6.81 o 
  -4   4   4       22.95       15.69      2.26 o 
  -3   4   4       11.07        6.59      1.73 o 
  -2   4   4        5.33        6.10      1.45 o 
  -1   4   4       16.09       14.44      1.87 o 
   0   4   4      100.05      109.76      3.86 o 
   1   4   4       75.24       71.71      6.85 o 
   2   4   4       20.90       23.37      2.51 o 
   3   4   4      144.13      139.21      4.56 o 
   4   4   4       47.01       48.75      3.25 o 
   5   4   4       12.85        8.85      2.29 o 
   6   4   4        3.38        3.14      2.60 o 
   7   4   4        3.22        1.58      2.88 o 
   8   4   4        0.51        0.07      3.19 o 
   9   4   4        0.25        2.26      3.60 o 
  10   4   4        0.16        3.49      4.33 o 
  -6   5   4        0.28        1.19      3.11 o 
  -5   5   4        1.90        0.91      2.64 o 
  -4   5   4       65.47       70.96      4.16 o 
  -3   5   4        0.04        0.30      1.58 o 
  -2   5   4       69.24       77.81      4.12 o 
  -1   5   4       12.87        9.18      2.39 o 
   0   5   4      103.88      105.65      5.72 o 
   1   5   4        0.02        0.00      1.37 o 
   2   5   4        4.45        1.31      1.91 o 
   3   5   4       50.72       45.81      4.27 o 
   4   5   4        3.58        3.40      1.46 o 
   5   5   4       14.58       17.96      2.55 o 
   6   5   4        6.04        4.86      2.17 o 
   7   5   4        2.38        3.16      2.87 o 
   8   5   4        0.06        0.00      2.79 o 
   9   5   4        0.08        1.46      3.72 o 
  -6   6   4        2.72        4.86      3.32 o 
  -5   6   4        3.03        6.12      3.37 o 
  -4   6   4        3.25        0.00      2.62 o 
  -3   6   4        2.51        0.34      1.78 o 
  -2   6   4      186.46      201.52      9.04 o 
  -1   6   4      296.03      291.16      8.16 o 
   0   6   4        8.24        7.29      2.08 o 
   1   6   4       29.65       28.73      4.51 o 
   2   6   4        0.01        0.47      1.97 o 
   3   6   4       35.17       33.91      3.29 o 
   4   6   4       56.28       58.96      8.31 o 
   5   6   4        0.07        0.00      2.34 o 
   6   6   4        0.25        0.00      1.93 o 
   7   6   4        1.93        3.31      5.20 o 
   8   6   4        0.71        3.17      3.53 o 
   9   6   4        2.60        2.68      4.17 o 
  -5   7   4        7.93       12.02      3.54 o 
  -4   7   4        0.15        0.00      2.74 o 
  -3   7   4        0.21        2.79      2.63 o 
  -2   7   4        0.03        0.00      1.77 o 
  -1   7   4        8.85        6.37      2.58 o 
   0   7   4      151.58      170.06      8.64 o 
   1   7   4       26.81       25.99      6.23 o 
   2   7   4       10.15       10.75      2.76 o 
   3   7   4        3.71        8.05      2.79 o 
   4   7   4       28.60       31.54      4.22 o 
   5   7   4        9.40        7.25      3.23 o 
   6   7   4        2.42        2.28      3.04 o 
   7   7   4        0.45        6.34      6.04 o 
   8   7   4        0.30        3.38      5.57 o 
  -4   8   4        0.12        1.50      3.28 o 
  -3   8   4        0.34        0.00      3.42 o 
  -2   8   4        0.80        5.62      3.62 o 
  -1   8   4       29.95       27.71      7.85 o 
   0   8   4      135.14      124.08     13.76 o 
   1   8   4       19.74       15.10      4.75 o 
   2   8   4        3.19        4.10      3.48 o 
   3   8   4        0.12        0.00      2.80 o 
   4   8   4        0.55        0.00      4.56 o 
   5   8   4        4.68        2.87      3.96 o 
   6   8   4        3.66        2.35      4.07 o 
   7   8   4        0.94        1.78      4.52 o 
   8   8   4        2.13        2.91      6.65 o 
  -2   9   4        2.66        1.51      4.02 o 
  -1   9   4        0.77        2.52      3.89 o 
   0   9   4       28.70       19.58      7.94 o 
   1   9   4       39.06       47.27      9.34 o 
   2   9   4       32.40       21.42     13.66 o 
   3   9   4        0.17        0.41      3.81 o 
   4   9   4        1.73        5.07      4.59 o 
   5   9   4        9.35        3.89      4.84 o 
   6   9   4        0.27        0.00      4.22 o 
   7   9   4        7.02        6.66      5.29 o 
   0  10   4        0.07        7.30      7.11 o 
   1  10   4        4.58        2.96      4.78 o 
   2  10   4        2.40        0.19      6.30 o 
   3  10   4        5.36       12.03      5.67 o 
   4  10   4        1.15        0.00      4.46 o 
   5  10   4        2.26        5.71      5.33 o 
  -1 -10   5       10.25       16.27      6.45 o 
   0 -10   5       28.06       42.28      7.34 o 
  -4  -9   5        0.97        3.79      5.63 o 
  -3  -9   5        2.65        5.05      4.11 o 
  -2  -9   5        2.65        1.46      3.88 o 
  -1  -9   5       19.46       34.74      6.10 o 
   0  -9   5        5.64        4.56      5.44 o 
   1  -9   5        0.05        0.00      3.55 o 
   2  -9   5        0.43        1.40      5.14 o 
   3  -9   5        1.02        4.58      3.84 o 
  -5  -8   5        0.29        0.00      4.59 o 
  -4  -8   5        3.75        0.00      4.28 o 
  -3  -8   5        3.47        0.00      4.48 o 
  -2  -8   5       14.54       15.49      5.88 o 
  -1  -8   5       18.18       18.95      5.90 o 
   0  -8   5       15.55       18.60      4.63 o 
   1  -8   5        4.36        2.65      3.49 o 
   2  -8   5       15.02        9.48      3.72 o 
   3  -8   5        0.93        1.06      2.70 o 
   4  -8   5        0.83        4.96      3.32 o 
   5  -8   5        0.00        0.56      3.28 o 
  -6  -7   5        0.01        0.00      4.56 o 
  -5  -7   5        0.61        0.00      4.34 o 
  -4  -7   5        2.44        5.25      4.48 o 
  -3  -7   5        0.47        0.00      3.09 o 
  -2  -7   5       59.67       57.19     10.90 o 
  -1  -7   5        8.55        3.18      2.80 o 
   0  -7   5       21.56       19.60      4.07 o 
   1  -7   5       25.53       28.07      3.67 o 
   2  -7   5       13.91       11.85      4.83 o 
   3  -7   5       17.99       18.31      4.49 o 
   4  -7   5        0.42        3.03      2.75 o 
   5  -7   5        0.20        0.74      2.81 o 
   6  -7   5        0.42        2.39      3.46 o 
  -7  -6   5        3.60        3.82      5.88 o 
  -6  -6   5       13.14       13.29      5.90 o 
  -5  -6   5        7.92        1.51      3.62 o 
  -4  -6   5        3.58        2.17      3.76 o 
  -3  -6   5        4.39        1.57      2.85 o 
  -2  -6   5        1.35        2.56      2.64 o 
  -1  -6   5        4.90        5.73      2.39 o 
   0  -6   5      821.85      823.89     15.91 o 
   1  -6   5        0.51        0.00      1.79 o 
   2  -6   5        4.39        2.71      2.02 o 
   3  -6   5        0.91        3.05      1.88 o 
   4  -6   5        0.70        0.38      2.39 o 
   5  -6   5      104.43       98.27      7.00 o 
   6  -6   5        0.15        2.10      2.97 o 
   7  -6   5        0.33        2.49      3.35 o 
  -7  -5   5        0.23        9.25      5.57 o 
  -6  -5   5        2.31        0.00      3.98 o 
  -5  -5   5       27.00       19.99      5.90 o 
  -4  -5   5       68.40       56.06      7.88 o 
  -3  -5   5        0.63        1.38      2.49 o 
  -2  -5   5       34.66       40.05      3.90 o 
  -1  -5   5       51.68       52.18      4.12 o 
   0  -5   5       41.84       44.57      3.93 o 
   1  -5   5       46.17       49.64      5.34 o 
   2  -5   5       62.79       60.44      4.50 o 
   3  -5   5        6.11        6.63      2.39 o 
   4  -5   5       11.87        8.70      2.30 o 
   5  -5   5        0.01        1.18      2.37 o 
   6  -5   5        0.45        0.64      2.43 o 
   7  -5   5       22.60       20.26      6.85 o 
  -7  -4   5        0.71        1.66      4.53 o 
  -6  -4   5        4.96        2.61      3.22 o 
  -5  -4   5        5.64        1.34      2.59 o 
  -4  -4   5        9.56        4.62      5.71 o 
  -3  -4   5       19.68       14.71      3.23 o 
  -2  -4   5       77.50       91.75      8.44 o 
  -1  -4   5      109.54      100.71     12.27 o 
   0  -4   5       18.59       18.16      2.62 o 
   1  -4   5       55.35       56.97      4.09 o 
   2  -4   5        9.14        3.51      3.52 o 
   3  -4   5       43.91       48.74      4.92 o 
   4  -4   5       14.66       16.40      3.29 o 
   5  -4   5        0.07        0.05      1.65 o 
   6  -4   5        0.36        0.72      2.33 o 
   7  -4   5        3.45        3.37      2.86 o 
   8  -4   5        1.58        0.00      2.93 o 
  -8  -3   5        0.66        1.55      4.10 o 
  -7  -3   5        3.06        0.81      3.03 o 
  -6  -3   5        7.86        8.08      3.55 o 
  -5  -3   5       25.45       25.06      3.35 o 
  -4  -3   5      103.77      110.92      5.79 o 
  -3  -3   5      112.40      116.11      5.16 o 
  -2  -3   5       28.55       25.44      2.38 o 
  -1  -3   5       60.99       61.16      3.96 o 
   0  -3   5       21.92       20.77      2.56 o 
   1  -3   5       35.81       35.13      3.11 o 
   2  -3   5        0.18        0.00      1.42 o 
   3  -3   5        0.34        2.92      1.51 o 
   4  -3   5        2.48        2.14      1.55 o 
   5  -3   5        6.72        5.60      2.03 o 
   6  -3   5        1.60        0.90      1.91 o 
   7  -3   5       10.83        8.19      2.95 o 
   8  -3   5        0.18        0.00      2.50 o 
   9  -3   5        4.26        4.05      4.31 o 
  -8  -2   5        0.04        0.00      3.09 o 
  -7  -2   5        1.47        0.00      2.65 o 
  -6  -2   5       59.18       60.78      5.16 o 
  -5  -2   5      190.53      183.58      7.08 o 
  -4  -2   5       40.80       52.76      4.99 o 
  -3  -2   5       13.47       13.53      2.02 o 
  -2  -2   5        0.51        0.91      1.27 o 
  -1  -2   5      196.24      210.39      4.13 o 
   0  -2   5      482.62      528.60      7.22 o 
   1  -2   5       87.40       85.42      2.95 o 
   2  -2   5       23.59       22.89      2.17 o 
   3  -2   5        1.52        1.16      1.38 o 
   4  -2   5        4.39        3.37      1.50 o 
   5  -2   5       60.53       64.19      4.07 o 
   6  -2   5       22.19       23.33      3.56 o 
   7  -2   5        0.02        0.00      1.72 o 
   8  -2   5        9.77        8.85      3.88 o 
   9  -2   5       13.28        8.50      4.29 o 
  -8  -1   5        0.73        0.00      4.04 o 
  -7  -1   5        1.97        4.71      2.90 o 
  -6  -1   5       14.56        9.55      2.65 o 
  -5  -1   5       41.99       39.84      4.09 o 
  -4  -1   5      653.34      683.58     10.90 o 
  -3  -1   5        7.36        6.14      1.49 o 
  -2  -1   5       63.45       65.95      4.00 o 
  -1  -1   5       98.48       91.46      2.80 o 
   0  -1   5        0.24        0.00      0.77 o 
   1  -1   5      262.72      291.83      5.44 o 
   2  -1   5      120.61      128.68      3.22 o 
   3  -1   5       31.45       31.61      2.23 o 
   4  -1   5        4.30        3.29      1.27 o 
   5  -1   5       33.70       33.93      3.25 o 
   6  -1   5        4.85        6.39      1.65 o 
   7  -1   5       15.60       13.95      2.30 o 
   8  -1   5        1.35        1.73      2.39 o 
   9  -1   5        1.93        4.21      3.59 o 
  -7   0   5        0.33        0.00      3.81 o 
  -6   0   5        0.05        0.99      2.63 o 
  -5   0   5      123.86      132.73      5.30 o 
  -4   0   5      520.93      545.69      8.66 o 
  -3   0   5       98.57       95.98      4.25 o 
  -2   0   5       19.77       19.21      2.25 o 
  -1   0   5       48.07       47.76      2.04 o 
   0   0   5       33.84       32.38      1.92 o 
   1   0   5       99.87      114.96      3.23 o 
   2   0   5       42.48       38.86      2.29 o 
   3   0   5       83.50       85.56      3.35 o 
   4   0   5       43.65       46.65      2.69 o 
   5   0   5        0.14        0.43      1.27 o 
   6   0   5       47.01       43.14      3.02 o 
   7   0   5        0.23        0.63      1.67 o 
   8   0   5        0.41        0.00      2.01 o 
   9   0   5        3.57        3.60      2.75 o 
  -7   1   5        1.75        0.88      3.61 o 
  -6   1   5        8.10        6.25      3.43 o 
  -5   1   5        1.37        1.19      2.31 o 
  -4   1   5       24.92       18.68      2.53 o 
  -3   1   5       29.87       26.82      2.78 o 
  -2   1   5       79.14       77.32      4.11 o 
  -1   1   5       81.26       86.13      3.92 o 
   0   1   5       97.43      101.04      4.39 o 
   1   1   5       11.52       10.82      1.97 o 
   2   1   5       21.35       19.98      1.96 o 
   3   1   5      627.96      657.10      9.26 o 
   4   1   5        0.60        0.08      1.17 o 
   5   1   5       13.64       12.45      1.76 o 
   6   1   5        7.11        4.83      1.76 o 
   7   1   5        0.53        0.88      1.91 o 
   8   1   5        0.26        4.39      3.12 o 
   9   1   5        1.42        0.90      2.95 o 
  10   1   5        1.87        2.43      4.13 o 
  -7   2   5        0.23        2.23      3.97 o 
  -6   2   5        8.18        6.23      3.19 o 
  -5   2   5      153.11      141.82      8.62 o 
  -4   2   5        2.13        2.35      1.68 o 
  -3   2   5       51.16       46.34      3.31 o 
  -2   2   5       27.28       25.84      2.29 o 
  -1   2   5        8.32        7.73      1.77 o 
   0   2   5        2.78        4.11      1.63 o 
   1   2   5       83.35       76.69      3.27 o 
   2   2   5        5.28        7.51      1.96 o 
   3   2   5       27.54       29.31      2.24 o 
   4   2   5        0.49        0.55      1.17 o 
   5   2   5       17.19       13.64      2.27 o 
   6   2   5        6.56        5.44      2.42 o 
   7   2   5        0.17        0.00      2.59 o 
   8   2   5        0.72        0.86      2.86 o 
   9   2   5        7.27        6.43      3.52 o 
  10   2   5        0.37        0.68      3.72 o 
  -7   3   5        0.03        4.12      3.66 o 
  -6   3   5        1.69        1.52      3.06 o 
  -5   3   5        3.21        6.73      2.85 o 
  -4   3   5      140.79      128.22      5.41 o 
  -3   3   5       69.00       59.93      3.65 o 
  -2   3   5        2.03        0.54      1.26 o 
  -1   3   5       43.31       50.40      3.23 o 
   0   3   5       25.10       25.85      2.28 o 
   1   3   5      134.24      150.28      5.47 o 
   2   3   5        4.66        2.31      1.57 o 
   3   3   5       33.24       29.73      3.12 o 
   4   3   5       76.44       95.02      4.52 o 
   5   3   5       11.02       11.65      3.17 o 
   6   3   5       35.16       42.61      7.65 o 
   7   3   5        0.55        0.00      2.16 o 
   8   3   5        2.12        3.85      2.94 o 
   9   3   5        0.20        1.24      3.40 o 
  -6   4   5        1.71        0.00      3.05 o 
  -5   4   5        4.74        0.72      2.77 o 
  -4   4   5       32.10       24.40      3.39 o 
  -3   4   5       14.47       11.48      2.26 o 
  -2   4   5       22.82       20.67      2.61 o 
  -1   4   5        4.70        5.38      1.93 o 
   0   4   5       78.68       89.12      4.99 o 
   1   4   5      446.78      445.15     15.87 o 
   2   4   5        7.70        4.51      1.77 o 
   3   4   5        1.30        3.26      1.75 o 
   4   4   5        2.84        6.31      4.67 o 
   5   4   5      155.84      176.43      8.04 o 
   6   4   5      241.54      240.59      9.51 o 
   7   4   5        0.85        0.00      2.39 o 
   8   4   5        0.29        0.00      2.96 o 
   9   4   5        0.00        3.22      6.69 o 
  -6   5   5        0.01        0.00      4.06 o 
  -5   5   5        1.84        4.54      3.31 o 
  -4   5   5        1.47        0.00      2.61 o 
  -3   5   5       13.51       13.74      3.51 o 
  -2   5   5       37.92       34.65      4.71 o 
  -1   5   5        4.27        3.58      2.03 o 
   0   5   5       77.06       82.45      5.00 o 
   1   5   5        1.79        1.85      1.96 o 
   2   5   5       22.36       21.18      3.64 o 
   3   5   5        0.60        0.59      2.24 o 
   4   5   5        1.52        0.35      2.52 o 
   5   5   5        6.11        3.03      2.49 o 
   6   5   5       13.62       12.11      5.79 o 
   7   5   5        4.39        6.12      5.11 o 
   8   5   5       19.16       14.22      4.17 o 
   9   5   5        0.09        2.98      3.93 o 
  -5   6   5        1.27        1.10      3.36 o 
  -4   6   5        0.08        1.34      3.01 o 
  -3   6   5        0.18        0.22      2.51 o 
  -2   6   5        1.17        0.08      1.83 o 
  -1   6   5       91.33      104.20      5.76 o 
   0   6   5        0.83        0.37      1.98 o 
   1   6   5        5.58        1.60      2.14 o 
   2   6   5        1.46        1.75      2.38 o 
   3   6   5       42.84       35.36      5.71 o 
   4   6   5       24.65       21.13      3.85 o 
   5   6   5        1.12        0.00      2.52 o 
   6   6   5        3.99        4.59      3.07 o 
   7   6   5        7.26       20.51      7.22 o 
   8   6   5        5.55        6.98      5.68 o 
   9   6   5        0.93        0.00      6.48 o 
  -4   7   5        3.26        3.21      3.62 o 
  -3   7   5        0.26        0.00      2.71 o 
  -2   7   5        0.61        2.37      3.89 o 
  -1   7   5        4.22        0.27      4.67 o 
   0   7   5        1.22        0.00      2.50 o 
   1   7   5        5.55        2.69      2.55 o 
   2   7   5        2.82        0.54      2.32 o 
   3   7   5        0.63        0.00      1.94 o 
   4   7   5        5.27        2.36      2.72 o 
   5   7   5       14.82        9.19      3.49 o 
   6   7   5        0.17        2.26      3.11 o 
   7   7   5        1.33        3.27      6.12 o 
   8   7   5        0.03        0.00      5.68 o 
  -3   8   5        1.90        0.86      4.03 o 
  -2   8   5        1.93        0.00      5.53 o 
  -1   8   5       11.96        5.92      4.89 o 
   0   8   5       11.01        9.97      6.23 o 
   1   8   5      122.86       92.57     12.64 o 
   2   8   5        4.58        1.04      5.00 o 
   3   8   5        4.33        5.06      4.15 o 
   4   8   5        0.03        0.68      3.89 o 
   5   8   5        5.64        3.31      4.65 o 
   6   8   5       21.02       11.82      5.53 o 
   7   8   5        1.78        8.65      7.00 o 
  -1   9   5        5.65        6.75      4.35 o 
   0   9   5        6.75       11.07      7.09 o 
   1   9   5        1.48        0.00      5.41 o 
   2   9   5        3.42        6.95      6.29 o 
   3   9   5       13.69        2.74      4.47 o 
   4   9   5        8.72       11.72      5.27 o 
   5   9   5        1.10        0.00      4.39 o 
   6   9   5        0.93        4.15      5.35 o 
   1  10   5        1.33        0.55      6.70 o 
   2  10   5       11.52        5.96      7.11 o 
   3  10   5        0.10        0.00      5.01 o 
   4  10   5        2.94        4.70      5.32 o 
  -3  -9   6       19.19       10.66      7.03 o 
  -2  -9   6        6.14        2.53      6.99 o 
  -1  -9   6        3.35        2.49      4.19 o 
   0  -9   6        7.56       17.37      5.30 o 
   1  -9   6        0.00        0.37      4.22 o 
   2  -9   6        9.00       13.65      6.54 o 
  -4  -8   6        1.45        2.20      4.75 o 
  -3  -8   6        8.69       14.83      6.84 o 
  -2  -8   6        0.10        1.18      4.48 o 
  -1  -8   6       19.30       20.57      6.76 o 
   0  -8   6        3.35        1.43      4.64 o 
   1  -8   6        1.86        4.24      3.89 o 
   2  -8   6       15.12       10.97      8.38 o 
   3  -8   6        4.96        7.87      3.40 o 
   4  -8   6        0.19        0.00      3.07 o 
  -5  -7   6        5.41        1.62      4.92 o 
  -4  -7   6        4.58       10.98      5.33 o 
  -3  -7   6        3.24        2.53      4.31 o 
  -2  -7   6        6.57        1.72      3.18 o 
  -1  -7   6       56.22       66.72      6.87 o 
   0  -7   6       20.14       17.75      6.34 o 
   1  -7   6        4.18        0.93      4.45 o 
   2  -7   6        6.07       12.16      3.94 o 
   3  -7   6        0.04        0.00      2.52 o 
   4  -7   6        1.67        1.14      2.81 o 
   5  -7   6        0.96        2.75      3.22 o 
  -6  -6   6        0.33        0.00      4.31 o 
  -5  -6   6        0.05        2.97      4.59 o 
  -4  -6   6        0.84        0.91      4.37 o 
  -3  -6   6        1.46       14.80      5.08 o 
  -2  -6   6       20.82       26.12      4.47 o 
  -1  -6   6       13.81       16.52      3.26 o 
   0  -6   6       25.69       19.65      3.27 o 
   1  -6   6        8.63       10.27      2.74 o 
   2  -6   6        1.74        0.03      2.11 o 
   3  -6   6        4.06        4.11      2.51 o 
   4  -6   6        1.47        1.22      2.46 o 
   5  -6   6       15.48       13.05      3.86 o 
   6  -6   6        0.54        5.38      3.52 o 
  -6  -5   6        0.65        6.34      5.41 o 
  -5  -5   6       21.42       15.35      5.71 o 
  -4  -5   6        0.39        2.42      3.90 o 
  -3  -5   6       31.15       25.17      4.59 o 
  -2  -5   6       22.86       30.73      4.52 o 
  -1  -5   6       61.30       62.47      4.84 o 
   0  -5   6      193.21      191.92      7.29 o 
   1  -5   6       73.45       75.85      5.23 o 
   2  -5   6      211.20      226.66      7.86 o 
   3  -5   6        2.91        0.60      2.53 o 
   4  -5   6        1.79        1.01      1.96 o 
   5  -5   6        0.50        0.00      2.42 o 
   6  -5   6        0.66        0.25      2.77 o 
   7  -5   6        0.25        0.09      3.37 o 
  -7  -4   6        3.59        0.00      5.16 o 
  -6  -4   6       13.34       15.96      5.77 o 
  -5  -4   6        0.11        1.70      3.37 o 
  -4  -4   6       13.61        9.20      3.36 o 
  -3  -4   6      162.69      178.32      9.79 o 
  -2  -4   6        2.97        3.40      2.59 o 
  -1  -4   6        8.01        6.88      2.37 o 
   0  -4   6        0.21        0.00      1.93 o 
   1  -4   6      266.05      275.86     10.03 o 
   2  -4   6      414.37      430.44     10.67 o 
   3  -4   6        0.11        0.89      1.65 o 
   4  -4   6        4.91        2.73      1.94 o 
   5  -4   6       12.11       13.56      3.44 o 
   6  -4   6       13.35       10.25      3.16 o 
   7  -4   6       10.45        8.34      3.31 o 
   8  -4   6        0.07        0.00      3.30 o 
  -7  -3   6        6.18        7.34      4.33 o 
  -6  -3   6        1.32        0.00      2.68 o 
  -5  -3   6       85.36       72.90      6.76 o 
  -4  -3   6       42.07       41.65      5.00 o 
  -3  -3   6       16.62       14.98      3.23 o 
  -2  -3   6        1.62        1.12      2.31 o 
  -1  -3   6        1.33        1.36      2.31 o 
   0  -3   6       20.36       20.98      2.85 o 
   1  -3   6       67.41       70.23      4.53 o 
   2  -3   6       40.77       44.51      3.78 o 
   3  -3   6        1.90        0.88      1.62 o 
   4  -3   6       58.91       56.25      3.95 o 
   5  -3   6        0.18        1.17      1.83 o 
   6  -3   6        2.41        3.61      2.22 o 
   7  -3   6        0.10        0.00      2.57 o 
   8  -3   6        0.26        0.00      3.78 o 
  -7  -2   6        0.80        0.00      3.63 o 
  -6  -2   6        5.56        6.42      5.37 o 
  -5  -2   6       23.51       28.81      3.80 o 
  -4  -2   6        0.02        0.00      2.06 o 
  -3  -2   6       36.27       36.80      3.74 o 
  -2  -2   6        4.61        6.64      1.68 o 
  -1  -2   6       50.83       54.51      3.21 o 
   0  -2   6       56.14       57.37      3.87 o 
   1  -2   6       44.09       55.24      3.91 o 
   2  -2   6        0.05        1.02      1.37 o 
   3  -2   6        0.06        0.08      1.39 o 
   4  -2   6       11.29        7.76      2.03 o 
   5  -2   6        9.20       10.50      2.28 o 
   6  -2   6        3.01        2.82      2.04 o 
   7  -2   6        0.88        3.05      2.32 o 
   8  -2   6        2.36        5.96      3.93 o 
   9  -2   6        4.46        7.92      4.45 o 
  -7  -1   6        0.17        2.64      4.20 o 
  -6  -1   6        9.23        6.63      3.98 o 
  -5  -1   6        0.04        0.00      2.57 o 
  -4  -1   6        7.31        4.79      2.33 o 
  -3  -1   6      156.09      160.29      8.11 o 
  -2  -1   6        0.91        3.38      1.67 o 
  -1  -1   6       21.07       20.20      2.11 o 
   0  -1   6      122.47      142.50      3.58 o 
   1  -1   6      235.15      243.14      5.26 o 
   2  -1   6       40.23       38.42      3.33 o 
   3  -1   6        0.23        0.73      1.36 o 
   4  -1   6       81.31       91.06      5.02 o 
   5  -1   6       17.26       11.69      3.78 o 
   6  -1   6       45.58       52.83      5.39 o 
   7  -1   6        0.17        3.01      2.87 o 
   8  -1   6        0.66        0.00      2.63 o 
   9  -1   6        0.66        0.00      3.62 o 
  -7   0   6        1.41        2.81      4.42 o 
  -6   0   6        1.67        1.01      3.61 o 
  -5   0   6       37.29       43.31      4.30 o 
  -4   0   6        5.42        5.50      2.10 o 
  -3   0   6       89.35       94.14      5.15 o 
  -2   0   6        0.28        0.05      1.52 o 
  -1   0   6      142.89      139.94      5.03 o 
   0   0   6       13.78        7.90      2.02 o 
   1   0   6      130.13      130.90      3.86 o 
   2   0   6      170.30      182.01      3.91 o 
   3   0   6        2.05        1.39      1.16 o 
   4   0   6        0.02        0.00      1.14 o 
   5   0   6       28.39       32.89      2.95 o 
   6   0   6       64.73       64.73      5.36 o 
   7   0   6       18.15       13.38      2.95 o 
   8   0   6        0.76        1.70      2.59 o 
   9   0   6        0.04        1.16      4.53 o 
  -7   1   6       13.09       14.95      5.46 o 
  -6   1   6        1.75        0.10      3.13 o 
  -5   1   6        4.02        1.06      2.59 o 
  -4   1   6       31.41       37.06      5.15 o 
  -3   1   6      190.79      196.91      5.92 o 
  -2   1   6      237.37      241.89      6.93 o 
  -1   1   6       13.20       14.49      4.02 o 
   0   1   6       57.65       63.83      4.52 o 
   1   1   6       25.51       22.31      2.92 o 
   2   1   6       25.30       25.20      5.15 o 
   3   1   6        4.46        2.66      1.71 o 
   4   1   6        0.33        1.31      1.66 o 
   5   1   6        3.28        7.74      2.17 o 
   6   1   6        6.84        7.02      2.30 o 
   7   1   6        0.24        1.35      2.34 o 
   8   1   6        0.02        0.00      2.39 o 
   9   1   6        0.17        3.82      3.92 o 
  -6   2   6        1.73        4.28      3.59 o 
  -5   2   6       31.93       33.70      4.82 o 
  -4   2   6        9.80        6.39      2.19 o 
  -3   2   6       17.47       16.26      2.30 o 
  -2   2   6        9.47       11.00      1.94 o 
  -1   2   6        3.90        5.55      1.73 o 
   0   2   6       69.84       71.76      4.80 o 
   1   2   6        4.46        2.69      1.95 o 
   2   2   6       12.47       12.11      2.40 o 
   3   2   6       72.50       73.62      4.92 o 
   4   2   6       53.15       54.68      6.49 o 
   5   2   6       92.90       99.75      6.84 o 
   6   2   6        2.79        0.94      2.00 o 
   7   2   6       23.24       27.27      3.61 o 
   8   2   6        1.22        3.02      3.09 o 
   9   2   6        1.54        3.18      3.38 o 
  -6   3   6        2.14        4.77      3.34 o 
  -5   3   6        1.27        0.00      2.85 o 
  -4   3   6        3.58        2.90      2.37 o 
  -3   3   6       12.71       12.40      2.66 o 
  -2   3   6       10.26       10.85      3.97 o 
  -1   3   6        0.20        0.00      1.47 o 
   0   3   6       26.73       22.89      3.15 o 
   1   3   6       73.05       78.23      5.02 o 
   2   3   6        0.09        0.12      1.75 o 
   3   3   6        0.91        0.57      1.79 o 
   4   3   6        2.19        0.87      1.86 o 
   5   3   6       23.74       27.61      8.35 o 
   6   3   6      280.78      272.91     16.51 o 
   7   3   6        0.13        2.06      4.15 o 
   8   3   6        0.02        2.65      3.22 o 
   9   3   6        2.91        0.49      3.43 o 
  -5   4   6        7.16        4.66      4.60 o 
  -4   4   6        0.67        2.76      2.78 o 
  -3   4   6        1.02        1.53      2.13 o 
  -2   4   6        7.43        5.14      2.17 o 
  -1   4   6        0.26        0.00      1.58 o 
   0   4   6       17.70       16.23      3.08 o 
   1   4   6        0.03        0.86      1.92 o 
   2   4   6        1.27        1.84      1.66 o 
   3   4   6       29.05       19.88      4.50 o 
   4   4   6        4.54        1.74      3.05 o 
   5   4   6        7.64       11.19      3.66 o 
   6   4   6       75.33       81.68     11.07 o 
   7   4   6        6.65        6.62      5.49 o 
   8   4   6       32.84       16.70      6.89 o 
   9   4   6        0.11        3.35      6.59 o 
  -5   5   6        0.20        3.34      3.57 o 
  -4   5   6        0.59        1.22      3.02 o 
  -3   5   6       52.01       48.40      5.17 o 
  -2   5   6       12.00        9.43      2.87 o 
  -1   5   6        0.22        0.00      2.14 o 
   0   5   6        0.69        0.00      1.80 o 
   1   5   6        5.62        3.25      2.95 o 
   2   5   6       21.33       23.31      4.18 o 
   3   5   6       11.46        7.28      3.29 o 
   4   5   6        2.79        3.42      3.23 o 
   5   5   6       13.84       10.46      3.30 o 
   6   5   6        7.78        6.15      5.52 o 
   7   5   6        1.73        0.41      4.78 o 
   8   5   6        2.05        0.00      5.90 o 
   9   5   6        0.87        7.74      6.81 o 
  -4   6   6        0.03        4.30      3.47 o 
  -3   6   6        0.00        0.00      2.41 o 
  -2   6   6       57.69       62.94      5.80 o 
  -1   6   6        0.07        0.00      2.22 o 
   0   6   6       30.11       33.30      8.79 o 
   1   6   6        2.06        2.52      2.61 o 
   2   6   6       51.90       56.79      8.32 o 
   3   6   6        2.40        1.00      2.83 o 
   4   6   6        0.08        0.62      2.81 o 
   5   6   6        7.82       10.26      3.38 o 
   6   6   6        0.08        4.12      5.38 o 
   7   6   6        7.74        7.50      5.96 o 
   8   6   6        3.30        5.79      6.78 o 
  -3   7   6        1.15        0.00      3.38 o 
  -2   7   6        0.78        0.00      3.05 o 
  -1   7   6        1.60        0.00      4.45 o 
   0   7   6       95.64      115.17     14.26 o 
   1   7   6       87.14       83.17     11.89 o 
   2   7   6        0.65        0.00      3.87 o 
   3   7   6        5.83        7.39      4.94 o 
   4   7   6        1.10        1.89      4.75 o 
   5   7   6        8.29       11.29      6.76 o 
   6   7   6        7.67        1.48      5.22 o 
   7   7   6        0.28        6.32      6.48 o 
   8   7   6        0.05        0.00      6.15 o 
  -2   8   6        0.18        0.00      3.63 o 
  -1   8   6        0.05        0.00      3.71 o 
   0   8   6        0.03        0.00      5.77 o 
   1   8   6       13.85       14.94      7.30 o 
   2   8   6       31.01       23.65      7.85 o 
   3   8   6        5.74       17.00      7.33 o 
   4   8   6        2.69        3.52      5.88 o 
   5   8   6        0.22        3.24      6.07 o 
   6   8   6        6.35        3.27      6.26 o 
   7   8   6        2.49        1.29      7.33 o 
   0   9   6        0.98        1.73      5.85 o 
   1   9   6        3.95        2.11      6.54 o 
   2   9   6       32.66       26.03      8.27 o 
   3   9   6        2.32        8.46      6.81 o 
   4   9   6        1.74        1.43      5.49 o 
   5   9   6        0.05        0.00      6.67 o 
  -3  -8   7        4.04        2.94      5.96 o 
  -2  -8   7        0.44        2.50      5.33 o 
  -1  -8   7        2.10        0.00      4.20 o 
   0  -8   7        0.30        0.00      4.72 o 
   1  -8   7       10.79       10.13      6.04 o 
   2  -8   7        4.72        2.00      4.06 o 
   3  -8   7        0.53        4.92      3.58 o 
  -4  -7   7        2.08        1.68      4.64 o 
  -3  -7   7        1.03        2.42      5.08 o 
  -2  -7   7        9.45       10.35      6.01 o 
  -1  -7   7       11.92        7.22      5.33 o 
   0  -7   7       19.26       29.70      5.47 o 
   1  -7   7       13.82       15.17      6.17 o 
   2  -7   7        8.15        4.86      3.91 o 
   3  -7   7        2.42        1.90      3.07 o 
   4  -7   7        8.46        6.59      5.22 o 
   5  -7   7        0.52        0.00      3.31 o 
  -5  -6   7        0.35        0.00      4.97 o 
  -4  -6   7        0.03        2.80      4.78 o 
  -3  -6   7        0.21        1.43      4.28 o 
  -2  -6   7        4.14        4.71      3.67 o 
  -1  -6   7        5.11        4.93      2.89 o 
   0  -6   7       10.66        8.51      4.17 o 
   1  -6   7       40.93       31.73      4.68 o 
   2  -6   7        0.67        3.85      3.29 o 
   3  -6   7       13.02        9.62      3.18 o 
   4  -6   7        1.89        0.75      2.75 o 
   5  -6   7        5.98        5.21      3.49 o 
   6  -6   7        0.01        0.00      3.44 o 
  -5  -5   7        2.90        2.14      5.35 o 
  -4  -5   7       13.83       15.52      5.71 o 
  -3  -5   7       11.85        9.79      3.67 o 
  -2  -5   7        7.05        3.57      4.98 o 
  -1  -5   7        5.49        7.28      3.48 o 
   0  -5   7        4.56        5.22      3.11 o 
   1  -5   7        1.30        0.00      2.37 o 
   2  -5   7      320.25      335.24     13.95 o 
   3  -5   7        0.14        1.92      2.10 o 
   4  -5   7        1.47        2.51      2.53 o 
   5  -5   7        0.07        0.00      2.65 o 
   6  -5   7        0.20        4.25      4.50 o 
   7  -5   7       23.40       23.06      4.98 o 
  -5  -4   7        3.39        5.49      3.96 o 
  -4  -4   7        8.18        4.69      3.37 o 
  -3  -4   7       34.68       37.00      5.70 o 
  -2  -4   7       45.85       48.49      6.51 o 
  -1  -4   7        0.23        0.00      3.16 o 
   0  -4   7        5.82        2.31      2.50 o 
   1  -4   7        4.53        5.51      2.41 o 
   2  -4   7       18.52       23.60      3.37 o 
   3  -4   7        8.77        9.41      2.35 o 
   4  -4   7       30.55       28.77      4.65 o 
   5  -4   7        0.04        1.83      2.57 o 
   6  -4   7        3.54        2.06      4.73 o 
   7  -4   7        1.41        0.00      3.12 o 
  -6  -3   7       10.56        0.16      6.54 o 
  -5  -3   7        0.42        0.00      5.57 o 
  -4  -3   7       13.39        9.72      6.21 o 
  -3  -3   7       14.10       12.51      3.58 o 
  -2  -3   7       17.81        9.25      3.06 o 
  -1  -3   7       37.50       37.22      4.44 o 
   0  -3   7       26.98       35.91      4.60 o 
   1  -3   7       26.72       31.63      3.63 o 
   2  -3   7        0.07        0.00      1.78 o 
   3  -3   7       53.39       50.28      4.94 o 
   4  -3   7        7.90        4.14      2.08 o 
   5  -3   7        6.52        5.41      2.36 o 
   6  -3   7        0.22        0.00      2.52 o 
   7  -3   7        0.30        0.00      3.03 o 
   8  -3   7        0.13        0.00      3.27 o 
  -6  -2   7        1.14        0.09      3.88 o 
  -5  -2   7        2.28        2.58      5.74 o 
  -4  -2   7       12.23       13.21      6.43 o 
  -3  -2   7       15.03        9.39      5.22 o 
  -2  -2   7      124.75       82.93     10.16 o 
  -1  -2   7       48.25       47.95      8.29 o 
   0  -2   7       20.14       32.86     11.66 o 
   1  -2   7       39.40       48.64      8.14 o 
   2  -2   7        8.63        8.70      2.06 o 
   3  -2   7       44.37       35.76      5.17 o 
   4  -2   7        8.22        9.25      2.15 o 
   5  -2   7        2.93        1.34      1.98 o 
   6  -2   7        0.04        2.73      2.47 o 
   7  -2   7        1.15        0.00      2.68 o 
   8  -2   7        0.30        0.06      3.53 o 
  -6  -1   7        0.50        2.32      4.36 o 
  -5  -1   7        0.43        1.39      3.40 o 
  -4  -1   7       38.86       45.33      4.89 o 
  -3  -1   7      217.68      223.04      8.14 o 
  -2  -1   7        9.99        6.64      2.56 o 
  -1  -1   7       11.36       13.43      2.23 o 
   0  -1   7        0.21        0.00      3.65 o 
   1  -1   7      117.67      136.17     11.37 o 
   2  -1   7      106.33      102.19      6.51 o 
   3  -1   7       13.91       11.77      2.11 o 
   4  -1   7        4.55        5.57      1.86 o 
   5  -1   7        2.38        0.92      1.90 o 
   6  -1   7        3.27        2.49      2.11 o 
   7  -1   7        9.89       12.54      4.11 o 
   8  -1   7        3.10        2.39      3.36 o 
  -6   0   7        1.17        6.32      4.51 o 
  -5   0   7        1.24        0.00      2.96 o 
  -4   0   7        8.17        2.49      2.47 o 
  -3   0   7        1.80        2.69      2.22 o 
  -2   0   7      301.93      337.27      8.63 o 
  -1   0   7        8.13        7.01      2.01 o 
   0   0   7       43.48       43.50      3.47 o 
   1   0   7        8.58        9.01      2.94 o 
   2   0   7        0.85        2.37      2.61 o 
   3   0   7       66.67       62.05      5.49 o 
   4   0   7       24.61       28.93      3.29 o 
   5   0   7        1.12        2.32      1.99 o 
   6   0   7        1.16        1.75      2.52 o 
   7   0   7        6.79        7.48      3.27 o 
   8   0   7        0.07        0.00      3.40 o 
   9   0   7        3.08        6.66      4.22 o 
  -6   1   7        5.21       12.99      4.39 o 
  -5   1   7        0.00        0.00      2.89 o 
  -4   1   7        0.45        0.60      2.30 o 
  -3   1   7       83.10       87.92      4.79 o 
  -2   1   7      383.16      401.47      9.70 o 
  -1   1   7       62.35       59.71      4.14 o 
   0   1   7       18.26       20.26      3.11 o 
   1   1   7        4.63        3.65      2.20 o 
   2   1   7       18.95       19.04      3.00 o 
   3   1   7       57.50       52.31      5.24 o 
   4   1   7        1.14        0.00      4.67 o 
   5   1   7        6.03        6.99      3.75 o 
   6   1   7        0.82        2.32      3.10 o 
   7   1   7        0.64        2.69      3.53 o 
   8   1   7        6.33        7.94      3.03 o 
   9   1   7        0.04        0.00      4.53 o 
  -6   2   7        2.20        5.89      3.77 o 
  -5   2   7        2.75        5.38      3.59 o 
  -4   2   7        5.96       15.58      3.71 o 
  -3   2   7        0.01        0.30      2.05 o 
  -2   2   7       33.38       30.12      3.47 o 
  -1   2   7       37.10       40.39      3.91 o 
   0   2   7       57.47       58.89      5.17 o 
   1   2   7        7.04        4.64      3.11 o 
   2   2   7        5.36        3.51      2.04 o 
   3   2   7       13.77       10.09      2.78 o 
   4   2   7        5.91        3.73      3.10 o 
   5   2   7       94.22       97.23      7.26 o 
   6   2   7        0.00        0.98      2.98 o 
   7   2   7        3.61        3.97      3.53 o 
   8   2   7        0.11        0.00      5.03 o 
   9   2   7        0.97        2.86      6.10 o 
  -5   3   7        0.17        0.13      3.09 o 
  -4   3   7        4.81        4.94      3.24 o 
  -3   3   7      141.14      131.40      9.18 o 
  -2   3   7        0.97        0.00      1.90 o 
  -1   3   7       57.69       65.85      4.62 o 
   0   3   7       20.81       24.41      3.51 o 
   1   3   7        5.50        5.87      2.39 o 
   2   3   7        0.03        0.80      2.05 o 
   3   3   7       11.85       12.74      3.50 o 
   4   3   7        0.73        1.53      2.37 o 
   5   3   7        5.00        6.21      3.24 o 
   6   3   7        1.14        0.00      4.42 o 
   7   3   7        1.06        0.36      4.59 o 
   8   3   7        1.62        0.00      5.35 o 
   9   3   7        0.00        0.00      5.93 o 
  -5   4   7        0.01        0.00      3.76 o 
  -4   4   7        1.13        2.47      3.11 o 
  -3   4   7        0.98        1.25      2.81 o 
  -2   4   7       54.31       58.40      5.50 o 
  -1   4   7       35.38       36.62      3.64 o 
   0   4   7        0.87        0.00      2.08 o 
   1   4   7        0.36        2.58      2.23 o 
   2   4   7       18.83       17.50      4.38 o 
   3   4   7       16.88        7.50      4.79 o 
   4   4   7        1.60        7.29      3.33 o 
   5   4   7        4.32        0.00      3.95 o 
   6   4   7        7.78        5.22      5.08 o 
   7   4   7        4.26        2.64      5.30 o 
   8   4   7        4.31        5.88      6.48 o 
   9   4   7        0.37        0.00      6.81 o 
  -4   5   7        2.64        8.02      3.78 o 
  -3   5   7        0.56        0.00      2.89 o 
  -2   5   7       20.25       11.96      3.88 o 
  -1   5   7        1.80        5.31      2.71 o 
   0   5   7        6.01        4.50      2.57 o 
   1   5   7        1.18        2.70      2.31 o 
   2   5   7        9.04        9.22      3.54 o 
   3   5   7       72.73       76.55      7.62 o 
   4   5   7        2.99        1.07      3.27 o 
   5   5   7        3.37        7.75      3.88 o 
   6   5   7        0.23        0.85      4.78 o 
   7   5   7       15.52        9.94      6.92 o 
   8   5   7       35.60       32.71      9.50 o 
  -3   6   7        1.29        0.00      3.25 o 
  -2   6   7        0.84        0.00      2.53 o 
  -1   6   7        8.02        7.36      3.61 o 
   0   6   7       20.47       21.53      7.25 o 
   1   6   7        0.06        4.26      4.42 o 
   2   6   7       11.86       16.31      6.29 o 
   3   6   7        0.21        1.78      3.19 o 
   4   6   7        9.87        8.01      4.67 o 
   5   6   7        2.74        4.84      3.88 o 
   6   6   7        1.16        0.99      5.16 o 
   7   6   7        4.60        2.00      6.01 o 
   8   6   7        8.47       11.26      7.06 o 
  -2   7   7        0.34        0.00      3.46 o 
  -1   7   7        1.69        0.21      3.08 o 
   0   7   7        1.52        1.95      6.29 o 
   1   7   7       23.92       30.10      8.43 o 
   2   7   7        0.00        0.00      4.28 o 
   3   7   7        0.31        0.00      4.59 o 
   4   7   7        0.59        0.00      5.22 o 
   5   7   7        4.85        1.57      5.60 o 
   6   7   7        5.58       13.15      7.77 o 
   7   7   7        0.18        2.28      6.67 o 
  -1   8   7        0.35        2.01      4.02 o 
   0   8   7        1.32        0.27      6.59 o 
   1   8   7        0.02        0.00      5.57 o 
   2   8   7        4.80        4.01      5.88 o 
   3   8   7        0.74        4.86      6.43 o 
   4   8   7        1.99        8.32      6.32 o 
   5   8   7        0.09        1.95      6.04 o 
   6   8   7        0.47        0.16      6.01 o 
   2   9   7        0.68        0.00      5.88 o 
   3   9   7       27.28       25.49      9.42 o 
  -2  -7   8        2.48        0.00      4.97 o 
  -1  -7   8       13.64       10.93      6.07 o 
   0  -7   8        0.03        0.00      3.86 o 
   1  -7   8        7.27        5.73      5.37 o 
   2  -7   8        0.06        0.00      3.62 o 
   3  -7   8        3.48        8.85      3.80 o 
  -4  -6   8        0.03        9.97      6.34 o 
  -3  -6   8        3.21        0.14      4.48 o 
  -2  -6   8        2.88        5.25      5.49 o 
  -1  -6   8        1.48        0.07      3.48 o 
   0  -6   8        2.06        4.00      3.77 o 
   1  -6   8       33.87       40.46     10.34 o 
   2  -6   8        7.10        6.94      4.27 o 
   3  -6   8        1.87        2.41      3.07 o 
   4  -6   8        0.34        0.00      2.95 o 
   5  -6   8        0.05        0.97      3.56 o 
  -3  -5   8        2.56       12.59      4.09 o 
  -2  -5   8        0.02        0.00      3.14 o 
  -1  -5   8        0.00        0.00      2.96 o 
   0  -5   8        5.04        6.93      3.77 o 
   1  -5   8        3.07        1.99      3.24 o 
   2  -5   8        3.51        0.00      2.91 o 
   3  -5   8        0.17        2.75      2.98 o 
   4  -5   8        1.56        1.73      2.83 o 
   5  -5   8        2.61        4.81      3.32 o 
   6  -5   8        0.00        1.30      3.37 o 
  -5  -4   8        3.29        5.00      7.14 o 
  -4  -4   8        1.47        8.10      6.76 o 
  -3  -4   8       11.17       12.00      6.76 o 
  -2  -4   8        0.56        0.91      4.56 o 
  -1  -4   8       16.77        6.66      3.33 o 
   0  -4   8       20.88       21.04      4.37 o 
   1  -4   8       33.51       26.79      8.68 o 
   2  -4   8       61.81       62.84      5.49 o 
   3  -4   8        9.31        7.90      3.38 o 
   4  -4   8       52.16       52.11      4.47 o 
   5  -4   8        0.29        0.00      2.99 o 
   6  -4   8        0.18        0.00      3.62 o 
   7  -4   8        0.35        1.51      3.78 o 
  -5  -3   8        1.87        0.80      6.15 o 
  -4  -3   8       21.20       20.10      7.94 o 
  -3  -3   8        2.49        0.63      5.35 o 
  -2  -3   8        4.99        0.19      4.67 o 
  -1  -3   8      117.45      138.14     13.73 o 
   0  -3   8        0.15        0.00      3.32 o 
   1  -3   8       12.38        9.50      5.30 o 
   2  -3   8        2.31        8.09      3.28 o 
   3  -3   8       99.79      105.81      5.43 o 
   4  -3   8      162.76      175.12      8.08 o 
   5  -3   8        0.03        0.20      2.29 o 
   6  -3   8        2.39        4.02      3.14 o 
   7  -3   8        0.65        0.00      3.28 o 
  -5  -2   8       10.84        5.71      7.74 o 
  -4  -2   8        3.06        5.44      6.07 o 
  -3  -2   8       35.55       42.79      9.31 o 
  -2  -2   8        8.47        8.16      5.66 o 
  -1  -2   8       11.19       11.40      5.66 o 
   0  -2   8        4.21       11.53      5.49 o 
   1  -2   8        3.62        1.10      4.31 o 
   2  -2   8        9.49        3.79      4.70 o 
   3  -2   8       28.67       36.64      8.05 o 
   4  -2   8        0.48        1.78      2.81 o 
   5  -2   8        0.09        0.00      2.27 o 
   6  -2   8       21.61       20.36      3.88 o 
   7  -2   8        0.00        0.00      2.71 o 
   8  -2   8        0.01        4.56      5.95 o 
  -5  -1   8        4.03        3.57      6.59 o 
  -4  -1   8       12.03       16.16     11.69 o 
  -3  -1   8       33.82       28.23      7.55 o 
  -2  -1   8        1.77        6.01      5.55 o 
  -1  -1   8       14.86       15.79      5.52 o 
   0  -1   8        7.12        2.94      4.39 o 
   1  -1   8       13.35        8.13      4.72 o 
   2  -1   8       41.83       46.66      8.38 o 
   3  -1   8        1.43        4.26      4.97 o 
   4  -1   8        0.39        7.25      4.45 o 
   5  -1   8        2.76        1.65      4.09 o 
   6  -1   8        0.71        0.00      3.57 o 
   7  -1   8        2.32        3.87      5.33 o 
   8  -1   8        0.84        0.00      3.66 o 
  -5   0   8        0.51        0.00      3.44 o 
  -4   0   8       11.17        3.50      3.02 o 
  -3   0   8        1.47        4.41      2.65 o 
  -2   0   8        0.71        1.49      2.24 o 
  -1   0   8       62.18       62.18      4.97 o 
   0   0   8        0.07        0.00      2.67 o 
   1   0   8        8.05        8.98      4.67 o 
   2   0   8       13.43       13.26      5.25 o 
   3   0   8       19.25        7.91      4.86 o 
   4   0   8        2.83        0.00      4.45 o 
   5   0   8        0.59        0.00      4.15 o 
   6   0   8        6.35        3.60      4.86 o 
   7   0   8        0.11        1.02      4.86 o 
   8   0   8        3.24        6.29      6.54 o 
  -5   1   8        0.63        0.00      3.55 o 
  -4   1   8        0.76        0.82      3.51 o 
  -3   1   8       31.67       32.28      5.41 o 
  -2   1   8        5.04        4.95      2.52 o 
  -1   1   8       77.11       77.95      5.01 o 
   0   1   8        0.00        1.16      1.82 o 
   1   1   8       39.05       37.08      4.39 o 
   2   1   8        3.62        5.15      3.05 o 
   3   1   8       19.51       23.37      4.38 o 
   4   1   8       29.56       17.75      5.16 o 
   5   1   8        0.00        0.00      4.42 o 
   6   1   8        0.07        4.09      4.81 o 
   7   1   8        1.89        0.00      4.83 o 
   8   1   8        8.12        7.09      6.26 o 
  -5   2   8       14.10       23.36      5.14 o 
  -4   2   8        2.95        1.79      3.29 o 
  -3   2   8        0.01        2.44      2.89 o 
  -2   2   8        8.30        7.13      2.60 o 
  -1   2   8       89.13       91.74      5.55 o 
   0   2   8      100.44      128.38      7.24 o 
   1   2   8       16.21       13.69      3.70 o 
   2   2   8       13.17        9.89      3.09 o 
   3   2   8        4.59        0.00      2.99 o 
   4   2   8        2.54        0.28      3.04 o 
   5   2   8        2.91        0.00      3.45 o 
   6   2   8        1.24        1.35      3.51 o 
   7   2   8        0.08        0.00      4.39 o 
   8   2   8        2.08        2.31      5.88 o 
  -4   3   8        4.68        4.38      3.39 o 
  -3   3   8       13.25        8.68      3.58 o 
  -2   3   8        6.77       10.09      3.11 o 
  -1   3   8       25.12       21.53      3.51 o 
   0   3   8       26.94       27.85      5.07 o 
   1   3   8        6.87        5.96      2.62 o 
   2   3   8       21.26       15.60      7.53 o 
   3   3   8        0.00        1.15      2.52 o 
   4   3   8        0.09        0.00      2.86 o 
   5   3   8       19.93       18.62      4.61 o 
   6   3   8        6.35        4.86      5.71 o 
   7   3   8       15.42        7.52      5.85 o 
   8   3   8        0.13        1.18      5.88 o 
  -4   4   8        1.61        0.00      3.67 o 
  -3   4   8        0.79        0.48      3.09 o 
  -2   4   8        1.91        1.10      2.86 o 
  -1   4   8        2.11        0.84      2.88 o 
   0   4   8        7.52        7.58      4.81 o 
   1   4   8        0.29        1.15      2.59 o 
   2   4   8       12.34       13.28      3.45 o 
   3   4   8        7.04        4.03      2.97 o 
   4   4   8        0.12        0.00      3.50 o 
   5   4   8        0.56        4.31      5.25 o 
   6   4   8        0.08        0.96      4.97 o 
   7   4   8       10.52        9.97      7.61 o 
   8   4   8       23.06       37.95     10.08 o 
  -3   5   8        5.08        7.36      3.70 o 
  -2   5   8        1.45        0.00      2.71 o 
  -1   5   8        2.82        2.94      3.13 o 
   0   5   8        2.52        4.26      3.80 o 
   1   5   8        0.99        0.00      3.32 o 
   2   5   8        2.52        8.07      5.41 o 
   3   5   8        0.21        0.74      3.44 o 
   4   5   8        0.06        0.00      3.46 o 
   5   5   8        4.09        1.51      5.00 o 
   6   5   8        0.52        2.69      6.37 o 
   7   5   8        0.02        1.29      6.45 o 
  -2   6   8        0.24        0.99      3.49 o 
  -1   6   8       15.40        9.58      5.27 o 
   0   6   8        3.37        0.00      5.22 o 
   1   6   8        0.41        0.80      5.49 o 
   2   6   8        0.49        0.00      5.05 o 
   3   6   8        0.07        0.00      4.34 o 
   4   6   8        1.64        2.80      6.10 o 
   5   6   8        1.15        0.00      5.63 o 
   6   6   8        0.16        1.76      6.40 o 
   7   6   8        0.81        0.14      6.32 o 
  -1   7   8        0.36        0.57      4.20 o 
   0   7   8       24.24       38.56     10.60 o 
   1   7   8        0.10        7.61      6.43 o 
   2   7   8        7.49        8.54      6.89 o 
   3   7   8        0.18        8.32      7.14 o 
   4   7   8       12.55       18.87      8.43 o 
   5   7   8        1.08        2.06      6.43 o 
   6   7   8        0.51        0.00      6.01 o 
   2   8   8       28.82       37.93      9.91 o 
   3   8   8       14.92       24.22      9.20 o 
   4   8   8        0.00        4.56      7.41 o 
  -1  -6   9        1.21        3.21      6.59 o 
   0  -6   9        7.86       15.40      5.29 o 
   1  -6   9       10.37        8.88      4.73 o 
   2  -6   9        5.01        8.58      4.66 o 
   3  -6   9        2.74        0.39      4.03 o 
  -3  -5   9        0.00        3.90      7.83 o 
  -2  -5   9        0.28        2.94      6.29 o 
  -1  -5   9        0.01        0.00      5.57 o 
   0  -5   9        5.21       10.57      6.70 o 
   1  -5   9        8.22        5.41      6.18 o 
   2  -5   9        0.24        0.00      3.64 o 
   3  -5   9       29.96       37.00      5.44 o 
   4  -5   9        0.00        1.83      3.17 o 
   5  -5   9        5.02        3.86      3.75 o 
  -3  -4   9        0.25        1.18      6.95 o 
  -2  -4   9        6.26        0.66      5.96 o 
  -1  -4   9        8.39        0.00      5.57 o 
   0  -4   9        3.46        7.41      6.65 o 
   1  -4   9        3.52        0.27      5.52 o 
   2  -4   9        4.33        0.00      5.14 o 
   3  -4   9        6.19        0.00      5.99 o 
   4  -4   9       67.23       89.46      8.31 o 
   5  -4   9        0.01        0.00      3.13 o 
   6  -4   9        0.50        1.04      3.76 o 
  -4  -3   9        0.49       12.55      7.83 o 
  -3  -3   9        3.14        2.47      6.76 o 
  -2  -3   9        4.59        4.81      5.79 o 
  -1  -3   9       13.85       12.55      6.32 o 
   0  -3   9       12.40       11.59      6.21 o 
   1  -3   9        0.04        0.00      5.25 o 
   2  -3   9        0.00        0.00      4.89 o 
   3  -3   9        0.18        1.40      5.68 o 
   4  -3   9        7.03        9.03      6.56 o 
   5  -3   9        0.67        9.61      6.15 o 
   6  -3   9        8.38        3.54      5.96 o 
  -4  -2   9        8.19        1.70      7.00 o 
  -3  -2   9        0.05        5.35      6.48 o 
  -2  -2   9       12.12       11.09      7.19 o 
  -1  -2   9        9.24       14.55      6.92 o 
   0  -2   9       12.01       10.96      5.55 o 
   1  -2   9       28.65       22.79      7.28 o 
   2  -2   9        1.10        8.27      5.57 o 
   3  -2   9        0.49        0.00      4.56 o 
   4  -2   9        0.83        1.32      5.05 o 
   5  -2   9       18.10       17.19      6.84 o 
   6  -2   9        1.45        0.00      5.16 o 
   7  -2   9        0.43        0.00      6.07 o 
  -4  -1   9        1.37        4.01      7.03 o 
  -3  -1   9        0.94        0.00      5.79 o 
  -2  -1   9       11.65       16.59      6.76 o 
  -1  -1   9        4.56        8.71      5.66 o 
   0  -1   9       66.17       51.50      9.39 o 
   1  -1   9        4.76        6.01      4.75 o 
   2  -1   9        1.25        0.00      4.20 o 
   3  -1   9        3.98        0.00      5.19 o 
   4  -1   9        0.10        4.67      5.99 o 
   5  -1   9       23.94       17.66      6.87 o 
   6  -1   9        6.71        6.89      5.88 o 
   7  -1   9        1.29        4.97      5.93 o 
  -4   0   9        1.72        4.48      4.85 o 
  -3   0   9        4.37        5.63      6.89 o 
  -2   0   9       16.64       14.66      6.65 o 
  -1   0   9      103.89      114.43     13.57 o 
   0   0   9        2.09        5.57      5.25 o 
   1   0   9        3.76        0.00      4.09 o 
   2   0   9        0.02        0.00      3.90 o 
   3   0   9       28.20       31.28      7.72 o 
   4   0   9       20.99        7.94      6.01 o 
   5   0   9        0.38        0.00      5.22 o 
   6   0   9        0.26        5.46      6.45 o 
   7   0   9        1.10        4.61      5.96 o 
  -4   1   9        0.43        3.47      3.70 o 
  -3   1   9        0.00        0.00      2.88 o 
  -2   1   9        0.42        0.00      2.77 o 
  -1   1   9        7.23        7.08      3.11 o 
   0   1   9       69.71       67.18      7.28 o 
   1   1   9        2.34        1.10      4.42 o 
   2   1   9       13.78       23.75      6.59 o 
   3   1   9        0.01        0.00      4.67 o 
   4   1   9        2.65        1.35      5.11 o 
   5   1   9       12.35        5.90      5.88 o 
   6   1   9        2.84        0.52      5.57 o 
   7   1   9        0.04        1.46      5.99 o 
  -3   2   9        0.09        0.11      3.30 o 
  -2   2   9        0.23        2.61      3.04 o 
  -1   2   9       19.33       19.53      3.69 o 
   0   2   9      125.34      144.48      7.77 o 
   1   2   9       17.62       15.63      3.62 o 
   2   2   9       10.08        3.91      7.74 o 
   3   2   9        0.01        0.00      3.11 o 
   4   2   9        3.28        0.00      3.54 o 
   5   2   9       16.31       17.14      6.76 o 
   6   2   9        0.17        0.00      5.52 o 
  -3   3   9        2.16        2.60      3.67 o 
  -2   3   9        2.01        1.01      3.18 o 
  -1   3   9        0.34        0.92      2.73 o 
   0   3   9       21.42       25.83      4.20 o 
   1   3   9       21.58       23.94      4.56 o 
   2   3   9       25.16       21.78      4.04 o 
   3   3   9        0.04        3.57      3.48 o 
   4   3   9        0.18        0.00      3.12 o 
   5   3   9        5.46        4.97      5.68 o 
   6   3   9        0.73        0.49      5.66 o 
   7   3   9       10.82       13.54      7.80 o 
  -2   4   9        2.47        3.68      3.32 o 
  -1   4   9       52.81       50.89      9.07 o 
   0   4   9        0.03        0.00      2.78 o 
   1   4   9       26.87       29.69      5.79 o 
   2   4   9        3.55        2.45      3.71 o 
   3   4   9        4.17        9.63      3.86 o 
   4   4   9        0.68        0.00      5.27 o 
   5   4   9        0.82        6.43      6.07 o 
   6   4   9        0.04        2.58      6.40 o 
   7   4   9        0.71        0.00      6.59 o 
  -1   5   9        3.63        1.68      4.18 o 
   0   5   9       14.63       11.82      3.83 o 
   1   5   9        4.56        4.12      4.37 o 
   2   5   9        2.53        3.65      5.68 o 
   3   5   9        1.06        0.22      5.52 o 
   4   5   9        4.16        9.17      6.32 o 
   5   5   9        1.88        4.20      6.32 o 
   6   5   9        0.09        3.62      6.70 o 
   0   6   9        8.94        1.27      4.08 o 
   1   6   9        0.00        1.62      5.88 o 
   2   6   9        1.40        1.70      5.96 o 
   3   6   9        0.02        3.93      6.65 o 
   4   6   9        0.30        8.07      7.17 o 
   5   6   9        7.13       12.88      7.44 o 
   2   7   9        6.40        2.14      6.78 o 
   3   7   9        0.01        0.00      6.59 o 
   0  -5  10        0.37        0.00      6.12 o 
   1  -5  10        0.13        0.00      7.41 o 
   2  -5  10        0.15        0.00      6.73 o 
  -1  -4  10        2.45        0.00      6.67 o 
   0  -4  10        0.01        4.04      6.23 o 
   1  -4  10        0.17        0.00      6.15 o 
   2  -4  10        0.03        0.16      5.52 o 
   3  -4  10        0.08        0.00      6.10 o 
   4  -4  10        0.12        3.84      7.36 o 
  -2  -3  10        1.97        9.83      7.83 o 
  -1  -3  10        1.66        3.79      6.32 o 
   0  -3  10        1.54        0.00      5.49 o 
   1  -3  10        4.31        7.03      6.26 o 
   2  -3  10        5.56        0.00      5.49 o 
   3  -3  10        5.75        0.00      5.57 o 
   4  -3  10        7.21        0.00      5.63 o 
   5  -3  10        0.02        0.00      6.70 o 
  -2  -2  10       14.25       17.16      8.43 o 
  -1  -2  10        2.09        3.52      6.04 o 
   0  -2  10        1.32        0.08      5.55 o 
   1  -2  10       42.04       45.37      9.89 o 
   2  -2  10        1.26        2.17      5.55 o 
   3  -2  10        5.30        0.00      5.68 o 
   4  -2  10        1.19       10.90      7.36 o 
   5  -2  10       17.06        7.99      7.14 o 
   6  -2  10       35.49       33.31      9.58 o 
  -2  -1  10        5.38        8.43      7.50 o 
  -1  -1  10        5.29        1.95      6.26 o 
   0  -1  10        0.11        0.55      5.27 o 
   1  -1  10        2.36        0.00      5.38 o 
   2  -1  10        3.60        6.07      6.45 o 
   3  -1  10        1.86        0.00      4.94 o 
   4  -1  10        2.01        2.50      6.43 o 
   5  -1  10        6.87       13.81      7.88 o 
   6  -1  10        0.94        0.00      6.01 o 
  -2   0  10        6.84        9.83      7.06 o 
  -1   0  10       14.70       21.23      8.46 o 
   0   0  10        0.25        0.00      4.72 o 
   1   0  10        2.32       13.04      6.37 o 
   2   0  10        4.45        0.52      5.08 o 
   3   0  10        2.54        9.34      6.67 o 
   4   0  10       10.18        3.79      6.10 o 
   5   0  10        0.01        0.91      6.40 o 
   6   0  10        0.35        0.00      5.74 o 
  -2   1  10        6.27       11.48      7.88 o 
  -1   1  10        2.34        5.77      6.54 o 
   0   1  10        3.94        1.54      5.66 o 
   1   1  10       13.62        4.70      5.30 o 
   2   1  10        0.17        2.36      5.35 o 
   3   1  10        1.52        0.00      5.27 o 
   4   1  10        0.81        0.00      5.82 o 
   5   1  10        0.98        7.55      6.95 o 
   6   1  10        0.46        0.00      5.99 o 
  -2   2  10        0.43        0.04      3.46 o 
  -1   2  10       10.23       11.39      4.07 o 
   0   2  10        1.93        0.00      3.93 o 
   1   2  10       31.52       38.42      8.82 o 
   2   2  10        0.05        0.00      5.52 o 
   3   2  10        5.27        7.74      6.04 o 
   4   2  10        0.62        6.48      6.15 o 
   5   2  10        1.44        7.94      6.59 o 
   6   2  10        4.29        7.88      7.14 o 
  -1   3  10        0.62        1.18      3.22 o 
   0   3  10        1.74        2.89      3.26 o 
   1   3  10       14.14       21.13      5.55 o 
   2   3  10       24.76       28.66      5.92 o 
   3   3  10        6.36        0.00      3.76 o 
   4   3  10        0.79        1.22      3.80 o 
   0   4  10        3.28        5.28      3.61 o 
   1   4  10       11.88        5.70      4.85 o 
   2   4  10       16.28       18.50      5.41 o 
   3   4  10        2.45        2.91      5.90 o 
   4   4  10        6.19        0.00      5.90 o 
   5   4  10        0.02        5.33      6.62 o 
   1   5  10        0.00        0.00      6.87 o 
   2   5  10        4.11        3.98      6.87 o 
   3   5  10        0.82        0.00      6.48 o 
   4   5  10        5.13        6.62      7.17 o 
   0  -2  11        0.61        0.00      6.78 o 
   1  -2  11        2.12        0.00      5.52 o 
   2  -2  11        1.61        0.00      6.37 o 
   3  -2  11        0.00        0.00      6.73 o 
   0  -1  11        3.61        2.55      6.89 o 
   1  -1  11        1.99        5.96      7.22 o 
   2  -1  11        3.59        4.67      6.62 o 
   3  -1  11       10.16        9.80      8.21 o 
   4  -1  11        0.11        0.00      7.00 o 
   0   0  11        6.59       12.00      7.36 o 
   1   0  11        1.00        2.53      6.26 o 
   2   0  11       19.21       33.09      9.72 o 
   3   0  11        0.06        5.05      6.70 o 
   4   0  11        0.36        1.43      6.78 o 
   0   1  11        6.90       15.96      9.17 o 
   1   1  11       23.80        2.66      6.43 o 
   2   1  11        0.46        0.00      6.29 o 
   3   1  11        0.33        0.00      6.07 o 
   4   1  11        0.47        0.00      6.01 o 
   1   2  11        8.35       11.67      7.72 o 
   2   2  11       10.71        3.08      6.59 o 
   3   2  11        0.24        0.91      6.26 o 
   4   2  11        2.44        4.01      7.06 o 
   2   3  11       21.20       22.44      8.98 o 
   3   3  11        2.94        4.31      6.21 o 
                                                 
